# Supplementary material for: Uridine cytidine kinases govern molnupiravir bioactivation and anti-SARS-CoV-2 activity
Source: PLoS Pathog. 2026 May 29;22(5):e1014225. doi: 10.1371/journal.ppat.1014225 (PMC13245873; doi:10.1371/journal.ppat.1014225)
Supplement: S1 Data — (XLSX) [file ppat.1014225.s012.xlsx]

## Sheet: Fig1B
HL-60											THP-1
Molnupiravir (μM)	DMSO		CPU		CPC		DAU				Molnupiravir (μM)	DMSO		CPU		CPC		DAU
0	100	100	96.4295	92.7807	96.892	98.4427	67.218	71.1144			0	100	100	101.394	95.6121	100.99	106.415	85.4297	94.7603
1	105.288	111.245	98.6007	101.548	101.002	96.2268	68.0907	76.6797			1	92.2385	100.028	90.5182	93.3563	103.524	100.828	84.1106	92.1223
2.61	101.021	110.588	99.6764	96.9659	95.8757	105.598	67.5289	73.8652			2.61	88.9202	90.5118	96.3574	95.0779	98.9929	97.6932	91.142	87.4093
6.82	99.2958	101.202	97.2334	101.468	91.8897	93.8625	65.5705	74.68			6.82	94.6471	77.7005	96.6414	88.7	89.9734	79.0776	90.9935	89.6773
17.8	80.3729	88.3139	93.6542	94.9259	76.874	86.5124	61.7236	72.2274			17.8	62.2077	53.4467	86.3652	92.0759	59.5189	48.6404	82.7603	77.855
46.5	63.5435	77.6957	102.48	95.9651	54.2783	65.3162	52.3307	60.1301			46.5	37.4896	29.6208	80.3759	82.2645	41.6346	31.5221	62.4277	43.6409
121	36.2553	42.6956	92.8367	100.422	33.4804	36.8694	39.9789	45.6337			121	25.9255	24.4119	63.0279	54.0316	24.8297	26.4401	31.4537	22.0443
317	14.9854	10.5572	83.5427	92.6264	13.5401	8.77761	23.9182	24.4865			317	16.0024	16.8719	31.8242	20.2583	16.1671	17.0594	14.6891	16.6458
Idoxuridin (μM)	DMSO		CPU		CPC		DAU				Idoxuridin (μM)	DMSO		CPU		CPC		DAU
0	100	100	100.501	95.5894	111.139	101.6	78.9581	74.9676			0	100	100	92.1069	91.8231	109.66	103.508	106.383	100.09
1	97.7876	96.064	88.0128	90.6533	94.4724	93.7438	73.2515	75.8106			1	68.2822	79.7757	56.0746	64.8464	62.5842	80.279	72.1212	79.5809
2.61	64.8096	80.7143	66.8216	75.7099	65.9686	75.0977	61.8487	70.7911			2.61	59.4161	69.1636	46.4508	57.562	52.1489	66.4678	57.9334	64.9622
6.82	50.4573	65.996	53.4495	64.1414	49.2096	65.3758	53.9026	67.7634			6.82	54.3836	60.9969	44.2914	46.5038	48.845	55.3421	49.891	57.2017
17.8	45.7992	54.2038	50.1509	56.6127	45.8722	57.1835	47.4004	56.4562			17.8	42.2872	50.5688	33.8609	43.6708	42.1271	50.1003	41.5956	51.0135
46.5	46.0588	54.7243	43.9302	53.255	47.0243	53.942	46.4011	50.1412			46.5	33.2499	42.43	28.2563	34.7023	34.6975	39.6135	33.8414	42.9887
121	43.5881	48.5197	41.1063	45.4776	43.3576	48.791	40.0272	43.7161			121	20.3035	25.9718	16.3745	18.9393	19.7186	24.2868	21.5142	25.4714
317	34.1171	38.3248	31.2006	33.4985	32.6455	36.0365	30.517	32.8525			317	13.5238	9.67473	11.6624	10.62	15.3429	9.41137	12.6574	10.6428
Decitabine (μM)	DMSO		CPU		CPC		DAU				Decitabine (μM)	DMSO		CPU		CPC		DAU
0	100	100	97.115	93.1414	93.9134	89.0282	65.5013	71.6605			0	100	100	97.032	92.9067	101.496	96.4713	100.52	98.3643
0.001	94.8631	99.8811	88.3428	96.499	90.346	92.1188	66.2738	77.6305			0.001	101.925	96.1964	90.5622	94.9971	100.453	97.9972	100.474	99.5098
0.00464159	81.8881	95.6636	79.1975	91.9504	81.2731	88.5705	60.3979	76.4881			0.0056257	109.107	97.2801	86.3381	83.0592	104.083	97.8795	96.7486	92.8018
0.0215443	68.2755	83.2073	63.3019	82.7128	64.1783	82.8552	49.7422	72.0161			0.0316485	86.8615	88.5167	73.6486	68.8337	78.403	84.5705	86.2963	78.5372
0.1	45.8623	57.5417	45.6952	57.9994	44.7716	61.7469	38.5196	48.2483			0.178045	51.3677	61.1831	43.8625	55.7622	54.1549	62.6534	53.6752	63.6481
0.464159	26.5935	26.8729	25.3241	25.9902	26.0205	27.25	25.8608	24.9794			1.00163	38.9374	52.9247	33.7878	50.3052	38.5427	53.7917	42.3916	50.6934
2.15443	13.926	10.2531	11.1392	8.67356	13.8189	9.83421	15.7216	11.3896			5.63485	40.3801	52.9631	35.261	49.17	42.8955	53.65	39.0281	52.3185
10	10.9163	7.61137	8.82999	6.03181	10.4666	6.75234	11.5069	6.99172			31.7	40.3358	59.8335	35.7634	54.249	44.4843	58.279	36.3201	51.9977
Floxuridine (μM)	DMSO		CPU		CPC		DAU				Floxuridine (μM)	DMSO		CPU		CPC		DAU
0	100	100	95.0434	98.6226	102.025	110.184	78.3138	97.2104			0	100	100	83.0264	91.2994	93.5169	103.426	87.3474	104.533
0.000464159	98.2488	115.35	94.871	105.465	99.2841	109.468	72.7784	93.8769			0.000464159	97.8141	101.218	82.7544	89.5739	96.5037	102.228	97.0452	100.379
0.001	101.411		91.6014	102.017	104.689	115.499	80.1459	94.9162			0.001	101.492	100.806	83.512	92.2724	95.1184	102.226	98.5883	103.361
0.00215444	98.6525	117.454	91.454	109.178	103.796	111.06	73.6598	97.3942			0.00215444	104.362	97.751	88.6922	83.8397	108.639	97.8722	109.481	99.2801
0.01	74.7836	91.2843	66.0819	84.1284	72.5982	96.816	68.9474	86.3214			0.01	78.8923	85.8829	60.7594	72.7494	70.3836	101.516	87.2371	94.5789
0.0464159	40.1645	66.0013	38.4319	58.1848	41.0379	63.125	40.099	57.4438			0.0464159	25.1789	31.3295	20.0745	26.5429	22.515	28.3462	28.0073	38.804
0.215443	21.7395	31.4589	20.9677	28.1748	21.6619	30.8639	20.4777	27.6772			0.215443	13.44	15.6207	10.8637	11.0871	13.0204	14.2223	13.6279	13.3292
1	13.2504	19.338	13.4255	18.3973	12.674	20.2885	12.7095	17.0471			1	9.21071	9.04122	7.73343	8.08213	8.27422	9.75208	7.94246	8.85583
3		13.8364
Cytarbine (μM)	DMSO		CPU		CPC		DAU				Cytarbine (μM)	DMSO		CPU		CPC		DAU
0	100	100	96.2121	94.3388	99.6091	100.328	81.2686	85.066			0	100	100	87.8092	90.4556	109.57	101.584	119.888	101.516
0.00317	91.5625	98.7275	86.916	91.2402	90.5373	97.9108	74.2522	89.6137			0.00317	98.2417	106.855	95.6455	93.8468	105.017	108.175	118.456	105.997
0.0121399	55.9506	72.7865	50.4376	64.8742	56.4336	74.5015	50.7434	63.6517			0.0121399	99.138	101.64	94.4559	91.456	114.817	108.362	110.764	98.7982
0.0464914	30.7687	35.615	28.6598	33.6659	28.8748	33.7026	27.397	31.2736			0.0464914	103.061	96.1128	95.8146	77.9664	112.833	91.9103	115.434	96.5104
0.178045	8.0423	10.5102	8.14016	9.89856	7.25896	9.82776	8.18578	11.6936			0.178045	88.5663	61.0373	50.1396	27.2861	86.2963	57.3759	98.329	72.6245
0.681846	2.11616	2.58224	1.80565	2.00453	1.69922	2.34509	2.08785	2.5665			0.681846	31.8921	12.3344	9.82456	4.75943	18.3641	9.588	28.3635	16.0265
2.61122	0.747814	0.950373	0.640534	0.733026	0.86055	1.17073	0.790927	0.906858			2.61122	3.18772	2.64427	1.20745	1.5612	2.96843	2.07428	2.34134	2.58586
10	0.487773	0.586871	0.351462	0.486735	0.25492	0.504041	0.427912	0.408209			10	1.72504	3.16084	1.29829	2.36771	2.17845	2.65014	1.62534	2.55204
Azacitidine (μM)	DMSO		CPU		CPC		DAU				Azacitidine (μM)	DMSO		CPU		CPC		DAU
0	100	100	100.267	96.0644	99.2699	105.944	58.6883	71.418			0	100	100	93.4535	85.1485	102.087	87.5008	103.567	90.5074
0.1	88.0246	95.5634	99.1333	93.5306	89.5478	96.0233	54.0815	62.9861			0.1	111.12	102.34	93.6907	84.6495	102.173	89.3576	108.335	91.5416
0.215443	75.8374	90.0156	94.9722	96.7283	76.7558	94.6082	49.9276	61.365			0.261122	92.7958	93.2299	91.0418	87.4434	93.15	87.1058	94.1737	92.8482
0.464159	65.1706	83.6437	89.6686	87.2917	71.5195	84.6124	47.8725	61.4218			0.681846	74.6221	74.769	89.8124	82.7835	75.4159	77.8883	84.8628	79.1945
1	56.7098	74.585	83.3818	89.8958	55.3498	75.5899	42.3665	59.0199			1.78045	57.8658	63.9672	83.6012	75.9567	55.6539	57.8312	63.6512	69.0138
2.15443	40.6008	58.9361	78.0616	81.5423	42.7184	63.6444	37.6497	50.0853			4.64914	40.7918	48.3104	60.075	52.4391	35.96	46.4066	39.181	45.6588
4.64159	12.5728	34.1098	59.9558	71.4338	13.4152	38.1505	19.1451	36.0466			12.1399	17.7477	28.3042	38.871	36.6891	19.8694	30.6879	21.6483	27.364
10	3.43472	8.17003	46.4091	54.7811	3.31523	9.05959	6.02224	14.3929			31.7	6.87002	8.91365	15.6366	13.0283	7.04731	8.78571	7.31462	10.1351
Gemcitabine (μM)	DMSO		CPU		CPC		DAU				Gemcitabine (μM)	DMSO		CPU		CPC		DAU
0	100	100	91.1311	91.2	91.1486	105.899	56.7913	67.9775			0	100	100	99.618	91.094	104.118	99.7389	109.947	102.901
0.000317	87.1106	121.524	81.2676	108.557	85.0452	116.37	49.947	63.8741			0.000317	105.352	98.1606	94.656	92.6127	105.945	106.308	114.368	99.9095
0.000827084	78.3311	91.4839	83.2712	78.9219	75.1858	88.7488	44.5091	59.3021			0.000827084	103.788	100.468	92.6823	98.5443	109.652	105.086	110.029	94.9491
0.00215794	55.0709	69.4084	52.4445	67.6339	49.4294	72.4298	39.0343	52.6206			0.00215794	112.855	97.9922	89.0198	85.924	119.065	105.466	113.387	101.319
0.00563027	24.4744	19.7423	24.8988	20.6922	26.4034	21.1148	18.9263	20.1761			0.00563027	39.1402	21.2831	23.8472	14.5177	31.696	40.5669	72.6365	33.7328
0.0146899	1.43758	2.02364	1.38086	1.50821	1.46132	1.59543	1.79104	1.34722			0.0146899	6.20805	2.28907	4.32776	1.61333	4.47677	2.40933	6.48832	3.0278
0.0383274	0.877831	0.94983	0.863851	0.847203	0.854091	0.860974	0.856465	0.371776			0.0383274	2.82235	1.69121	2.995	0.784117	2.81052	0.752048	1.99219	1.54232
0.1	0.932962	0.959994	0.897879	0.768512	0.800807	0.826547	0.952218	0.857039			0.1	3.80034	1.08763	2.87675	0.590557	2.93942	0.667294	2.14947	1.20559

## Sheet: Fig1C
Jurkat																Molt-4																CCRF-CEM																HL-60
	CPC																CPC																CPC																CPC
Molnupiravir (μM)	0.03 μM			0.0104 μM			0.0033 μM			0 μM						Molnupiravir (μM)	0.03 μM			0.0104 μM			0.0033 μM			0 μM						Molnupiravir (μM)	0.03 μM			0.0104 μM			0.0033 μM			0 μM						Molnupiravir (μM)	0.03 μM
256	33.2	7.55107	5.79754	46.85	8.34365	6.64776	52.35	9.14753	8.24593	42.5	8.64013	8.57673				256	17.4	3.24496	2.43889	38.5	3.43457	2.52521	40.6	3.4297	2.25171	35.2	2.92379	2.18705				256	35.1	15.1529	13.0121	43.9	17.5464	18.4357	48.1	23.5871	27.0292	48.15	19.0915	23.1582				256	16.6339
64	67.45	34.3771	24.8782	92.6	41.3194	36.7591	87.6	50.5528	52.5341	78.5	53.1975	59.8044				64	97.45	39.1364	31.6202	113.65	51.5774	48.408	101.4	61.9941	58.4758	89.6	77.6878	59.8718				64	89.8	58.4249	62.2599	95.8	70.9432	64.3161	98.85	77.7664	81.1714	86.35	78.9138	75.4163				64	46.2255
16	95.95	109.397	100.635	94.65	112.802	99.7487	106.15	107.344	97.0957	97.85	109.055	99.1673				16	126.05	109.706	93.1683	134.7	108.089	94.4863	108.95	106.587	96.0995	98.4	96.963	92.3403				16	116.45	107.306	99.2419	110	105.087	97.4366	106.3	105.441	98.5297	98.05	93.7283	90.5407				16	89.9297
4	108.25	118.044	102.827	105	117.66	98.6682	98.85	108.162	100.868	91.8	103.443	100.083				4	127.55	93.6865	98.8168	106.25	91.8452	96.1338	110.45	91.3344	94.7973	100	98.1359	90.9453				4	114.9	104.299	100.74	111.85	109.457	96.4064	110.4	101.231	99.7014	95.7	92.6978	96.0005				4	106.044
1	114.25	128.185	116.247	111	129.206	116.037	113.5	125.274	114.018	100.3	99.3777	102.516				1	144.3	131.742	107.178	116	122.929	102.319	107.35	123.202	104.28	99.45	97.6257	92.1292				1	119	116.846	109.531	119.85	117.85	104.757	114.75	112.726	107.515	100.4	90.0293	93.76				1	117.225
0	112.65	121.14	109.261	107.3	116.666	107.171	106.5	119.171	103.705	98.35	100	100				0	147	92.6984	97.3034	121.45	88.2725	95.0708	117.8	95.5346	97.3206	110.3	100	100				0	114.85	112.065	95.6719	115.2	111.657	101.651	113.1	108.535	95.6885	100.65	100	100				0	107.413
	DAU																DAU																DAU																DAU
Molnupiravir (μM)	5 μM		1.36 μM		0.368 μM		0.1 μM		0 μM							Molnupiravir (μM)	5 μM		1.36 μM		0.368 μM		0.1 μM		0 μM							Molnupiravir (μM)	5 μM			1.36 μM			0.368 μM			0.1 μM			0 μM			Molnupiravir (μM)	3.3 μM
256	14.3862	14.2472	30.2169	32.9039	13.4947	13.047	10.3576	9.11097	8.64013	8.57673						256	26.2849	12.3655	39.3558	19.1461	3.98181	2.43566	2.79556	1.82529	2.92379	2.18705						256	69.4	45.3865	51.9085	77.15	60.5982	70.299	57.15	37.533	45.0046	53.55	28.2072	33.433	48.15	19.0915	23.1582	256	17.89
64	21.1212	30.4656	81.1385	82.9831	71.6957	71.4718	58.95	61.9117	53.1975	59.8044						64	49.2933	48.966	80.2526	79.0596	66.1432	67.4519	64.7011	63.0206	77.6878	59.8718						64	89.85	64.5263	62.9058	101.4	92.6137	89.9276	90.7	82.1784	82.7068	93.85	72.4069	81.6954	86.35	78.9138	75.4163	64	22.7239
16	22.5833	45.1983	108.285	109.305	105.576	101.025	102.199	96.1539	109.055	99.1673						16	76.8853	64.5582	106.521	93.3073	95.912	87.4981	99.2325	86.2981	96.963	92.3403						16	92.65	70.4503	69.0929	107.75	105.147	102.462	101.75	96.5566	94.6042	99.5	96.0843	87.3457	98.05	93.7283	90.5407	16	27.9492
4	25.8725	44.1884	109.831	103.366	111.26	105.909	101.728	100.521	103.443	100.083						4	61.4104	66.4245	91.8543	92.5314	92.72	91.514	86.3646	92.6161	98.1359	90.9453						4	91.2	74.9593	73.5807	100.65	102.982	97.5597	101	101.46	92.9551	95.65	102.941	93.8119	95.7	92.6978	96.0005	4	29.4806
1	22.5735	47.451	114.79	99.0422	105.48	101.399	107.037	101.504	99.3777	102.516						1	94.7117	65.5355	116.746	100.022	110.04	97.534	110.051	94.581	97.6257	92.1292						1	102.25	74.6943	74.012	107.85	108.706	106.383	109.2	106.17	99.4273	107.6	102.75	93.6995	100.4	90.0293	93.76	1	30.2357
0	21.8459	43.0782	107.794	100.549	105.732	94.9021	99.7048	98.5563	100	100						0	57.1516	63.6345	87.0179	93.4256	89.1303	92.8194	79.9229	92.567	100	100						0	96.55	69.6721	68.0313	110.8	104.298	94.1504	102.25	99.9527	92.6733	101.2	98.3258	87.4834	100.65	100	100	0	28.7016
	CPU																CPU																CPU																CPU
Molnupiravir (μM)	256 μM			113 μM			50 μM			22.1 μM			0 μM			Molnupiravir (μM)	256 μM			113 μM			50 μM			22.1 μM			0 μM			Molnupiravir (μM)	256 μM			113 μM			50 μM			22.1 μM			0 μM			Molnupiravir (μM)	256 μM
256	101.2	99.3428	86.3421	105.35	98.9451	90.6698	98	98.8154	84.178		84.028	78.4035	42.5	8.64013	8.57673	256	88.65	87.752	75.2936	94.35	89.5581	80.3043	103.65	90.4502	79.6448		87.3573	77.2867	35.2	2.92379	2.18705	256	81.75	89.5964	78.6012	91.85	91.3057	84.2663	88.9	91.8427	79.3056		88.0982	81.8404	48.15	19.0915	23.1582	256	80.508
64	95.9	94.4355	86.1013	95.25	103.886	86.9253	102.15	103.654	90.2265		93.077	88.3394	78.5	53.1975	59.8044	64	99.7	81.3893	82.276	100.6	85.1765	87.5198	107	85.3391	85.0728		85.3215	86.2877	89.6	77.6878	59.8718	64	94.05	86.3433	82.0575	92.5	90.067	85.5081	90.85	91.3438	89.4869		93.3068	82.8277	86.35	78.9138	75.4163	64	86.4635
16	101.35	94.8327	84.4177	101.65	105.952	89.0994	111.35	101.362	91.9356		100.48	96.6549	97.85	109.055	99.1673	16	104.6	93.2785	82.6863	106.3	92.5863	83.6471	105.6	93.9394	89.8002		93.5671	88.3422	98.4	96.963	92.3403	16	97.05	85.006	85.6626	96.3	91.5501	87.1029	105.15	89.869	90.657		92.9267	90.0995	98.05	93.7283	90.5407	16	86.3849
4	95	100.091	84.625	100.2	102.591	91.8226	95.75	107.339	96.3439		96.7765	91.5779	91.8	103.443	100.083	4	97.6	81.7971	85.7944	108.6	81.8071	83.5359	101.6	84.5014	85.7931		84.3315	85.9176	100	98.1359	90.9453	4	94.55	87.1731	78.3997	97.55	89.5145	79.8146	99.6	92.0867	83.5291		89.8031	85.4216	95.7	92.6978	96.0005	4	82.5048
1	103.15	96.2473	84.2218	104.25	98.159	86.6579	109.05	97.7276	89.1304		101.996	91.985	100.3	99.3777	102.516	1	98.3	101.266	82.9918	98.45	104.769	89.7996	102.9	92.4942	85.269		94.1763	89.2429	99.45	97.6257	92.1292	1	91.65	86.2241	82.6572	102	98.4286	88.5467	105.9	89.9164	87.6974		91.899	90.3866	100.4	90.0293	93.76	1	83.1518
0	96.45	87.3725	79.0865	102.4	90.0842	87.6507	106.75	90.5813	86.2578		90.8018	88.5556	98.35	100	100	0	100.1	76.2767	79.8271	99.35	73.6304	81.0714	98.5	72.312	77.8117		72.0443	71.6107	110.3	100	100	0	95.1	80.915	73.6823	103.85	87.2712	68.2798	97.9	86.7114	81.7598		74.6137	64.8734	100.65	100	100	0	77.7269
[truncated: 50 more columns]

## Sheet: Fig1D
	CPC	CPU	DAU
CCRF-CEM	-7.48545	-23.7248	-10.3193
Molt-16	4.03763	-35.5146	-3.39976
HL-60	-12.2477	-29.809	-10.5318
Molt-4	-9.9518	-28.9922	-10.1496
Jurkat	-5.50978	-25.2895	-6.20329
THP-1	-0.740172	-24.9412	-23.9363
KG-1a	-7.54992	-24.1736	-9.70669

## Sheet: Fig1F
	WB_UCK1 expression		Synergy score			WB_UCK2 expression		Synergy score
	mean	SEM				mean	SEM
HL-60	1	0	-35.1157		HL-60	1	0	-35.1157
A549	1.04117	0.182227	-23.0537		A549	1.22371	0.287467	-23.0537
BL-41	0.836542	0.135663	-39.1891		BL-41	0.862386	0.181364	-39.1891
CCRF-CEM	0.818197	0.081586	-26.014		CCRF-CEM	0.748198	0.085194	-26.014
DAOY	1.14387	0.16706	-15.1743		DAOY	1.23757	0.310296	-15.1743
DAUDI	0.932241	0.037318	-19.028		DAUDI	0.42865	0.095226	-19.028
KG-1a	1.1832	0.067533	-17.546		KG-1a	1.48124	0.180814	-17.546
LCL-889	0.918614	0.059902	-23.9103		LCL-889	1.04088	0.00995	-23.9103
LN-229	1.10006	0.164084	-17.5285		LN-229	1.1669	0.328589	-17.5285
Molt-16	1.15168	0.044395	-33.5686		Molt-16	0.675302	0.070778	-33.5686
Molt-4	1.41259	0.097804	-29.9868		Molt-4	0.810415	0.047754	-29.9868
mv-4-11	0.442352	0.013381	-24.7023		mv-4-11	0.381375	0.0253	-24.7023
Raji	0.860048	0.139781	-33.055		Raji	0.680769	0.083052	-33.055
Ramos	0.931075	0.093974	-33.27		Ramos	0.700044	0.024857	-33.27
THP-1	0.739464	0.170224	-20.6764		THP-1	0.894644	0.207889	-20.6764
U-251 MG	1.12313	0.191358	-11.645		U-251 MG	1.06778	0.304693	-11.645
U-343 MG	1.07549	0.309445	-10.7863		U-343 MG	0.962606	0.288924	-10.7863
UW228-3	1.10533	0.130259	-22.9422		UW228-3	1.03139	0.314128	-22.9422
WIL2.NS	0.871585	0.074378	-42.7843		WIL2.NS	1.07009	0.163439	-42.7843
WIL2.NS.6TG	0.739027	0.003269	-42.279		WIL2.NS.6TG	1.06258	0.124615	-42.279
PL-21	0.143964	0.038231	-36.9366		PL-21	0.090538	0.03595	-36.9366

## Sheet: Fig2A
Melting curve_left panel																																													Negative derivative_right panel
Temperature	Buffer only				UCK1 only				UCK1 + 5 mM ATP				UCK1 + 5 mM cytidine				UCK1 + 5 mM molnupiravir				UCK1 + 5 mM azacitidine				UCK1 + 5 mM NHC				UCK1 + cytidine + ATP				UCK1 + molnupiravir + ATP				UCK1 + azacitidine + ATP				UCK1 + NHC + ATP				Temperature	Buffer only
20.05	6.01488	4.33276	5.25474	7.15194	18.1011	18.2861	17.2672	18.8938	24.3022	19.2947	23.857	27.1132	18.5385	15.6967	17.3674	16.4243	18.3452	18.9883	17.5794	18.9152	19.1542	19.6256	19.9911	19.2469	21.9014	20.7551	17.7104	21.2397	18.5011	23.1677	23.2694	21.1416	27.4428	22.8609	18.6214	33.8873	42.2306	23.893	19.2297	24.9887	28.4414	24.0648	25.5489	21.7852	20.15	0.038137	0.0636609	0.0334138	0.077991
20.21	6.03411	4.32895	5.23588	7.10705	18.0714	18.2382	17.2452	18.8208	24.2877	19.2584	23.7702	27.0301	18.5156	15.6853	17.3261	16.3871	18.2713	18.9956	17.5502	18.8789	19.0964	19.604	19.9695	19.1966	21.8008	20.6724	17.6312	21.1638	18.4553	23.1187	23.232	21.112	27.3803	22.7806	18.6214	33.797	42.2018	23.832	19.133	24.8993	28.3699	24.0076	25.5023	21.7349	20.7373	0.038137	0.0636609	0.0334138	0.077991
20.3	6.0279	4.31373	5.24806	7.09088	18.0056	18.1436	17.1284	18.7608	24.1055	19.1486	23.6899	26.9818	18.3902	15.6006	17.2476	16.3122	18.2838	18.9023	17.4745	18.7976	18.9903	19.4879	19.9116	19.077	21.7447	20.6008	17.5206	21.0922	18.3878	23.0448	23.174	21.0157	27.3604	22.6874	18.5398	33.6786	42.0267	23.7921	19.0783	24.8319	28.2698	23.8964	25.4101	21.6534	21.3246	0.0329496	0.0465959	0.0257366	0.068794
20.38	6.02405	4.32897	5.23296	7.09837	18.054	18.2026	17.1834	18.7827	24.2182	19.1812	23.737	26.9818	18.4439	15.6309	17.2889	16.3644	18.3023	18.917	17.5073	18.7976	19.0409	19.5601	19.9188	19.1381	21.7914	20.6547	17.5891	21.132	18.4107	23.0599	23.1815	21.0825	27.3236	22.7386	18.5361	33.7039	42.1167	23.81	19.0998	24.8426	28.3199	23.968	25.4137	21.675	21.912	0.0223638	0.0210776	0.0172756	0.0590953
20.53	6.00866	4.30611	5.22919	7.09088	17.9908	18.114	17.121	18.7279	24.0946	19.1377	23.6429	26.8986	18.3788	15.5703	17.2476	16.275	18.232	18.8949	17.5037	18.7831	19.0048	19.4699	19.854	19.077	21.6979	20.6044	17.4594	21.0561	18.3878	23.0032	23.1291	20.9972	27.2426	22.6984	18.4853	33.628	41.9547	23.7454	19.0174	24.7854	28.277	23.8641	25.3491	21.6319	22.4993	0.0147398	-0.000871756	0.00871343	0.0496923
20.53	6.03004	4.28857	5.21971	7.09713	17.986	18.0688	17.083	18.7126	24.0594	19.0828	23.6404	26.8937	18.3661	15.5379	17.2123	16.2584	18.2348	18.8172	17.4295	18.7171	18.9391	19.4624	19.8286	19.0586	21.6697	20.5397	17.4259	21.031	18.4019	23.0265	23.0999	20.9898	27.2265	22.6699	18.4555	33.5965	41.9263	23.6928	18.9991	24.7297	28.2082	23.8117	25.3581	21.6071	23.0866	0.00929429	-0.0100745	0.0087093	0.0445845
20.69	6.00202	4.28781	5.22633	7.0809	17.9048	18.0397	17.0617	18.6801	24.0188	19.0323	23.553	26.8817	18.3207	15.5427	17.1755	16.1885	18.1761	18.8395	17.4082	18.681	18.9358	19.4265	19.8071	19.0372	21.6299	20.5145	17.3976	20.9695	18.3605	22.962	23.0547	20.9564	27.1959	22.6147	18.434	33.5761	41.9225	23.6994	18.9957	24.6788	28.2104	23.7896	25.2855	21.5709	23.6739	0.00497348	-0.0016182	0.0122048	0.0389083
20.75	6.01849	4.2962	5.21593	7.07466	17.8782	18.0355	17.061	18.6213	23.9612	18.9921	23.5173	26.8358	18.301	15.5189	17.1372	16.1802	18.1719	18.7841	17.3821	18.6916	18.8776	19.3974	19.7854	18.9938	21.5977	20.5001	17.3682	20.9551	18.3409	22.9472	23.055	20.949	27.1345	22.5931	18.4191	33.4591	41.7895	23.6533	18.931	24.6868	28.108	23.7472	25.2325	21.5496	24.2613	0.00542403	0.0116665	0.0118783	0.0327762
20.83	6.008	4.27789	5.21307	7.05719	17.8591	17.9686	17.0016	18.61	23.9327	18.9665	23.5432	26.8008	18.2774	15.4913	17.0951	16.1308	18.153	18.7617	17.3596	18.6586	18.8701	19.3503	19.7817	18.9432	21.5692	20.4389	17.3569	20.8901	18.3518	22.9135	23.0516	20.9193	27.1283	22.5459	18.3824	33.5193	41.7356	23.6359	18.8913	24.6947	28.1273	23.7263	25.2262	21.557	24.8486	0.00926969	0.0100228	0.0123516	0.0351554
20.99	5.99644	4.27027	5.21307	7.05719	17.8405	17.9722	17.0053	18.5954	23.8672	18.9374	23.4962	26.7646	18.2544	15.461	17.0613	16.1383	18.1308	18.747	17.3377	18.5859	18.8303	19.3251	19.7421	18.954	21.5368	20.4317	17.292	20.9154	18.3098	22.9362	22.9993	20.9305	27.143	22.5313	18.3788	33.4542	41.7212	23.6467	18.8447	24.6088	28.1023	23.6941	25.1544	21.4958	25.4359	0.0114058	0.00368355	0.013612	0.0391189
21.06	5.9898	4.27102	5.21022	7.0397	17.7842	17.9274	16.9753	18.5804	23.8314	18.8972	23.4895	26.6826	18.1925	15.4599	17.0756	16.1076	18.06	18.7356	17.3188	18.5819	18.7974	19.3285	19.6952	18.9178	21.5191	20.4462	17.2915	20.8613	18.313	22.8873	22.9771	20.9008	27.0557	22.5024	18.3348	33.4094	41.6817	23.5719	18.8409	24.6669	28.0285	23.6876	25.1589	21.5212	26.0232	0.0139732	0.00702028	0.0137772	0.0450095
21.22	5.98701	4.25652	5.21114	7.04845	17.7873	17.8826	16.9305	18.5399	23.8356	18.8861	23.461	26.6873	18.1612	15.4475	17.0523	16.0695	18.0743	18.7096	17.2817	18.5707	18.7827	19.3247	19.7275	18.8852	21.4797	20.3706	17.2368	20.836	18.301	22.9178	22.9625	20.8896	27.0531	22.4551	18.298	33.4009	41.6351	23.5257	18.8478	24.6068	27.9833	23.6452	25.0915	21.4782	26.6106	0.0113264	0.0103565	0.013149	0.0484881
21.29	5.97266	4.26109	5.20073	7.0347	17.7347	17.8894	16.9262	18.4993	23.7998	18.8531	23.4072	26.6558	18.1874	15.4768	17.029	16.0686	18.0627	18.6908	17.2775	18.5703	18.757	19.3029	19.659	18.8813	21.4439	20.367	17.2038	20.8108	18.2928	22.8388	22.9029	20.8785	27.0064	22.4116	18.2903	33.3706	41.5812	23.5479	18.7902	24.5717	27.9704	23.6386	25.0996	21.4856	27.1979	0.00606244	0.00510171	0.0119435	0.0432522
21.37	5.9793	4.24127	5.20736	7.01472	17.7129	17.8456	16.8864	18.4923	23.7373	18.8026	23.3487	26.6403	18.0999	15.3754	17.026	16.0359	18.0558	18.6398	17.2196	18.538	18.7682	19.2273	19.6735	18.8528	21.4725	20.331	17.2007	20.7709	18.2819	22.8083	22.8951	20.8562	26.9832	22.4149	18.2435	33.3249	41.4477	23.5114	18.751	24.571	27.9726	23.5842	25.0269	21.4746	27.7852	0.00911216	-0.000368633	0.0123264	0.0425624
21.44	5.96389	4.24127	5.1998	7.02221	17.7055	17.8456	16.8975	18.4302	23.7155	18.7881	23.3451	26.6113	18.1229	15.3905	16.9733	16.0024	18.0336	18.6324	17.2342	18.5016	18.7066	19.2525	19.6663	18.842	21.4509	20.3166	17.1683	20.7311	18.2399	22.7592	22.839	20.8117	26.9685	22.3966	18.2653	33.2272	41.4297	23.497	18.751	24.5531	27.926	23.5484	25.0341	21.4134	28.3725	0.0132619	-0.00045522	0.0130331	0.0452613
21.66	5.98104	4.26264	5.19419	7.01224	17.6695	17.8319	16.8181	18.4456	23.6926	18.7198	23.3224	26.5911	18.105	15.3396	16.9373	15.9855	17.9903	18.6075	17.1953	18.4551	18.7036	19.188	19.6341	18.8102	21.411	20.2914	17.1442	20.7491	18.2602	22.7322	22.7673	20.808	26.8816	22.3046	18.237	33.1901	41.3646	23.503	18.7408	24.4835	27.8875	23.5293	25.0109	21.3914	28.9598	0.00919676	0.00110753	0.012572	0.0391639
21.66	5.97719	4.23977	5.21307	7.00474	17.6323	17.7839	16.8254	18.4456	23.6525	18.7016	23.2645	26.5296	18.082	15.3396	16.9598	15.9818	17.9607	18.6368	17.2245	18.4733	18.6674	19.206	19.6305	18.803	21.375	20.2626	17.0937	20.7202	18.1953	22.7247	22.7373	20.7932	26.8779	22.3448	18.2225	33.1467	41.2745	23.4456	18.6835	24.4907	27.8768	23.5472	24.9786	21.3914	29.5472	0.00162343	0.00251917	0.0145003	0.0343018
21.82	5.97719	4.22451	5.19419	7.00474	17.636	17.7618	16.8144	18.3762	23.6489	18.669	23.2427	26.5079	18.0666	15.313	16.9486	15.9147	17.9385	18.5781	17.1551	18.4696	18.6638	19.1483	19.5945	18.785	21.3319	20.2734	17.0937	20.6877	18.1724	22.6869	22.7186	20.7895	26.8632	22.2753	18.1897	33.0997	41.206	23.4168	18.6691	24.4549	27.8374	23.4863	24.957	21.4166	30.1345	0.000997634	-0.000175767	0.02586	0.0369853
21.96	5.98556	4.21846	5.18765	7.00103	17.6044	17.7597	16.7908	18.3847	23.6109	18.6554	23.1978	26.4649	18.0532	15.339	16.9095	15.8802	17.9585	18.5829	17.1496	18.4344	18.6286	19.1706	19.5841	18.7498	21.3241	20.2123	17.0378	20.6441	18.1209	22.6635	22.6879	20.7896	26.8489	22.2416	18.1656	33.0388	41.1554	23.3936	18.6198	24.4455	27.7725	23.4774	24.933	21.3693	30.7218	0.00616073	-0.00455807	0.0390304	0.038865
22.03	5.9642	4.2284	5.19337	6.99106	17.5907	17.735	16.7775	18.3892	23.5444	18.6525	23.2041	26.4411	18.0354	15.2767	16.9073	15.9007	17.9337	18.5396	17.1363	18.3916	18.6075	19.1458	19.57	18.7468	21.331	20.1907	17.0462	20.6621	18.1182	22.5989	22.6612	20.7155	26.7916	22.2337	18.141	32.9909	41.0904	23.4069	18.6526	24.4046	27.7484	23.4584	24.9206	21.3581	31.3091	0.00801748	-0.00628857	0.0373358	0.0393286
22.11	5.96805	4.23602	5.16695	6.96113	17.561	17.6907	16.8032	18.3636	23.5371	18.6126	23.1715	26.4628	18.0315	15.2767	16.8735	15.9193	17.8857	18.5359	17.1253	18.3916	18.6111	19.153	19.5556	18.7289	21.2914	20.1835	17.0173	20.626	18.0839	22.5838	22.6313	20.7303	26.7732	22.2228	18.141	32.9512	41.1084	23.3423	18.5989	24.4154	27.7269	23.419	24.892	21.3438	31.8965	0.00691833	-0.00416655	0.0236672	0.0360645
22.25	5.94671	4.23452	5.17267	6.97363	17.5177	17.6955	16.7606	18.3352	23.5251	18.5915	23.1525	26.4209	18.0252	15.2903	16.8638	15.8541	17.8831	18.5147	17.0974	18.3415	18.5504	19.1174	19.5019	18.7186	21.2803	20.1512	16.9933	20.5862	18.1118	22.5268	22.5934	20.6674	26.7564	22.2076	18.12	32.8745	40.9679	23.3089	18.5816	24.4067	27.7243	23.4072	24.833	21.3218	32.4838	0.00124238	-0.00175397	0.00769691	0.0294631
22.39	5.96489	4.24138	5.1793	6.95743	17.5665	17.7219	16.7393	18.2955	23.4955	18.5267	23.1412	26.3873	17.9454	15.2838	16.8495	15.8401	17.8651	18.5408	17.0798	18.3746	18.5543	19.0852	19.5093	18.7081	21.2622	20.1153	16.9651	20.5717	18.0134	22.5153	22.552	20.6563	26.6818	22.1745	18.1205	32.847	40.9499	23.2976	18.5461	24.3631	27.6658	23.3959	24.8286	21.2785	33.0711	-0.00972445	-0.00548023	-0.0026766	0.024079
22.4	5.94181	4.23377	5.19438	6.95743	17.5109	17.6518	16.7136	18.2772	23.4774	18.5484	23.0761	26.3404	17.9914	15.2421	16.8233	15.829	17.8541	18.5188	17.0725	18.3056	18.5218	19.0888	19.5057	18.6794	21.2335	20.0938	16.9615	20.5501	17.9791	22.4889	22.4922	20.6452	26.6855	22.1306	18.0515	32.8181	40.8096	23.2869	18.5282	24.3273	27.6408	23.3708	24.8106	21.2713	33.6584	-0.0165471	-0.00969394	-0.00100509	0.0223488
22.54	5.96662	4.22086	5.1737	6.94376	17.4713	17.6087	16.7224	18.2708	23.3855	18.4984	23.0318	26.2878	17.9621	15.2557	16.8136	15.8196	17.8662	18.4572	17.0701	18.3101	18.5188	19.1181	19.4916	18.6764	21.226	20.1118	16.9123	20.5392	17.9689	22.4696	22.4581	20.6342	26.6356	22.1082	18.0524	32.7993	40.788	23.2751	18.5646	24.308	27.6095	23.3483	24.784	21.2818	34.2457	-0.012355	-0.0129076	0.00601614	0.0242303
22.68	5.9495	4.20712	5.19438	6.97614	17.4663	17.615	16.699	18.2517	23.4192	18.4868	23.0508	26.3115	17.9187	15.2118	16.7895	15.8178	17.8282	18.4931	17.0324	18.2948	18.5326	19.0528	19.4517	18.6471	21.2011	20.1117	16.8931	20.5032	17.922	22.3569	22.4698	20.5934	26.5936	22.0941	18.0152	32.7278	40.7268	23.251	18.5032	24.288	27.6229	23.3279	24.7605	21.2498	34.8331	-0.00742235	-0.0127689	0.00906878	0.0268071
22.75	5.95683	4.23078	5.18318	6.96373	17.4354	17.5841	16.6798	18.2425	23.399	18.4629	23.0164	26.2676	17.8945	15.1897	16.7589	15.8141	17.8156	18.4581	17.024	18.3217	18.4942	19.0105	19.4164	18.6447	21.2113	20.058	16.8848	20.5175	17.9207	22.3524	22.3494	20.5862	26.5234	22.1114	18.0242	32.6903	40.6621	23.1844	18.4972	24.2744	27.5569	23.3186	24.7215	21.2527	35.4204	-0.0132335	-0.0114611	0.00671857	0.0230824
22.83	5.96346	4.23003	5.18603	6.92887	17.4175	17.5921	16.6769	18.2392	23.3695	18.4162	23.016	26.2558	17.8799	15.1984	16.7409	15.7927	17.8124	18.4621	16.9918	18.275	18.4549	18.9999	19.4202	18.6378	21.1573	20.0329	16.8746	20.5031	17.8833	22.3145	22.394	20.5826	26.4526	22.071	17.9993	32.6123	40.5004	23.1982	18.4582	24.213	27.5485	23.3001	24.71	21.2346	36.0077	-0.0286048	-0.0147619	-0.00166934	0.0137976
22.96	5.95473	4.22548	5.18135	6.93885	17.4218	17.5668	16.6739	18.2178	23.3291	18.4093	22.9758	26.2223	17.8958	15.1616	16.7567	15.7676	17.7946	18.3929	16.9961	18.2282	18.4336	18.9786	19.3952	18.6524	21.1715	20.0294	16.8932	20.4526	17.8421	22.288	22.3005	20.5197	26.4479	22.0561	17.978	32.6246	40.5292	23.1977	18.4728	24.2123	27.5579	23.2889	24.6877	21.2165	36.595	-0.0474718	-0.0177586	-0.0109142	0.00352034
23.03	5.94425	4.23384	5.1898	6.93634	17.3953	17.5294	16.6256	18.2028	23.3368	18.4307	22.9365	26.1981	17.8646	15.1606	16.6922	15.7629	17.7977	18.3962	16.9336	18.2351	18.4224	19.0143	19.3519	18.6163	21.1286	20.0006	16.8494	20.4814	17.8072	22.2429	22.2932	20.4493	26.4526	21.9834	17.9123	32.5437	40.468	23.123	18.4582	24.2059	27.4914	23.2573	24.6598	21.1341	37.1824	-0.0621555	-0.0191419	-0.0122147	-0.001355
23.18	5.95194	4.23764	5.17472	6.94008	17.3915	17.5257	16.589	18.1991	23.3005	18.3727	22.9546	26.1295	17.8608	15.1038	16.7034	15.7369	17.7645	18.4145	16.9481	18.2387	18.4152	18.9855	19.3735	18.5804	21.1286	20.0078	16.8134	20.4165	17.7881	22.2354	22.2372	20.4605	26.3975	21.9725	17.9159	32.4932	40.353	23.1337	18.3938	24.1558	27.4663	23.2251	24.6097	21.152	37.7697	-0.0652411	-0.018527	-0.00965645	0.00588854
23.25	5.95857	4.24069	5.19642	6.93511	17.3699	17.5558	16.5861	18.1668	23.3109	18.3623	22.9325	26.1213	17.85	15.1314	16.6967	15.7081	17.7503	18.3599	16.9014	18.2138	18.4191	18.975	19.3449	18.5771	21.1356	19.9612	16.8141	20.4273	17.7583	22.2164	22.2445	20.4494	26.3855	21.9431	17.8946	32.4297	40.3171	23.0795	18.362	24.1266	27.3901	23.1995	24.6519	21.1447	38.357	-0.05616	-0.0189917	-0.00871169	0.0183796
23.39	5.94809	4.22623	5.17849	6.92139	17.3359	17.4889	16.5963	18.1262	23.2424	18.3329	22.8896	26.0682	17.8187	15.0773	16.6659	15.6886	17.7202	18.3265	16.8971	18.1843	18.3538	18.9279	19.3376	18.5337	21.0784	19.9216	16.7919	20.4165	17.712	22.16	22.1849	20.4012	26.3497	21.9251	17.847	32.3922	40.238	23.1015	18.3652	24.1273	27.3949	23.1715	24.5703	21.0982	38.9443	-0.0488661	-0.0227381	-0.00733885	0.0157568
23.47	5.95578	4.24905	5.17849	6.91765	17.3544	17.4778	16.6036	18.1262	23.2134	18.304	22.8932	26.079	17.7882	15.0697	16.6134	15.6477	17.6686	18.3229	16.8971	18.159	18.3357	18.9207	19.2801	18.5086	21.0712	19.9288	16.7631	20.348	17.6777	22.1223	22.17	20.3753	26.2653	21.9397	17.7019	32.3308	40.1553	23.037	18.3331	24.1023	27.3628	23.1572	24.5381	21.0874	39.5317	-0.0425724	-0.0239063	-0.00761741	-0.00321147
23.59	5.9453	4.25741	5.16433	6.90766	17.3056	17.492	16.5553	18.1149	23.2393	18.2964	22.8105	26.0583	17.776	15.08	16.6089	15.6319	17.6459	18.3041	16.86	18.1477	18.3462	18.8701	19.244	18.4868	21.0678	19.8964	16.7696	20.3552	17.6466	22.0735	22.103	20.353	26.2332	21.8669	17.6434	32.2968	40.0186	22.9694	18.3041	24.0029	27.3141	23.1112	24.5389	21.0947	40.119	-0.0293268	-0.0217245	-0.0133036	-0.012255
23.66	5.91944	4.22011	5.16901	6.89393	17.2975	17.4361	16.5399	18.078	23.1816	18.2525	22.8073	26.0124	17.7677	15.0069	16.5631	15.6384	17.649	18.2964	16.8703	18.1509	18.3133	18.823	19.1971	18.4541	20.9889	19.882	16.7258	20.3299	17.6421	22.0435	22.077	20.3159	26.1717	21.8817	17.5884	32.2556	40.0149	22.9699	18.2894	23.9893	27.3082	23.0652	24.4751	21.0625	40.7063	-0.0211097	-0.0213128	-0.0188418	-0.00529203
23.81	5.93377	4.25741	5.17187	6.90392	17.3019	17.4257	16.526	18.093	23.134	18.2095	22.7816	26.015	17.7148	15.008	16.5789	15.5947	17.6311	18.2345	16.8418	18.0788	18.3245	18.8197	19.1793	18.4006	20.978	19.8533	16.6869	20.2975	17.5819	22.0132	22.0544	20.279	26.0825	21.8414	17.5491	32.1958	39.9611	22.9013	18.2397	23.9708	27.2212	23.0433	24.5138	21.0049	41.2936	-0.0236666	-0.0213791	-0.0133819	0.00013782
23.87	5.94635	4.25436	5.16524	6.89019	17.2678	17.4287	16.5216	18.0561	23.0836	18.1837	22.7423	25.9041	17.7294	15.0107	16.518	15.5826	17.6084	18.212	16.7792	18.0675	18.2663	18.787	19.1935	18.4218	20.9674	19.8281	16.6934	20.2613	17.5355	21.9643	22.0098	20.227	26.1092	21.8014	17.4977	32.1293	39.8711	22.8731	18.2108	23.9428	27.1903	23.0152	24.4357	20.9619	41.8809	-0.030426	-0.0220763	-0.00552968	-0.00643783
24.02	5.96173	4.22772	5.18409	6.89393	17.2307	17.3845	16.4849	18.0561	23.1017	18.2127	22.6917	25.8825	17.7294	14.9842	16.5105	15.5863	17.5973	18.201	16.7828	18.0421	18.2772	18.769	19.1252	18.3895	20.9315	19.8245	16.6538	20.2686	17.5088	21.9417	21.9575	20.2196	26.0614	21.7284	17.476	32.039	39.81	22.8623	18.1929	23.8928	27.176	22.9687	24.4035	20.9476	42.4683	-0.0375975	-0.0289353	-0.00743268	-0.0170101
24.09	5.95509	4.2475	5.16238	6.89141	17.1929	17.3507	16.4622	18.0191	23.084	18.1507	22.6668	25.8437	17.6867	14.9527	16.4722	15.5481	17.5598	18.1859	16.7493	18.0199	18.2551	18.7435	19.0962	18.3856	20.9244	19.7633	16.6532	20.2505	17.5157	21.9079	21.924	20.175	25.9815	21.7031	17.4573	32.0555	39.7199	22.8305	18.1961	23.8542	27.1343	22.9442	24.3684	20.9333	43.0556	-0.0451129	-0.0382979	-0.0139557	-0.0239415
24.22	5.95335	4.24138	5.15289	6.89758	17.1916	17.3605	16.457	18.0109	23.005	18.1499	22.6423	25.842	17.6585	14.9315	16.4705	15.5276	17.5106	18.1557	16.7407	18.0045	18.2074	18.7357	19.0742	18.3274	20.8959	19.7595	16.6123	20.2504	17.461	21.8628	21.9056	20.1044	25.9576	21.7181	17.3872	32.0271	39.6872	22.7848	18.1667	23.8519	27.0796	22.8628	24.3627	20.8724	43.6429	-0.0499712	-0.0395902	-0.0172126	-0.0296277
24.28	5.95335	4.249	5.18307	6.86392	17.1953	17.3421	16.4313	17.9854	22.9941	18.1209	22.6531	25.777	17.624	14.9543	16.4217	15.4978	17.5069	18.152	16.7079	17.9646	18.1893	18.678	19.0598	18.3131	20.8528	19.738	16.5943	20.2035	17.4	21.8439	21.8758	20.1155	25.9172	21.656	17.3872	31.9476	39.5685	22.7848	18.088	23.7804	27.0653	22.8879	24.2659	20.8365	44.2302	-0.0534675	-0.0352153	-0.0186133	-0.0334417
24.42	5.92258	4.22996	5.16043	6.88262	17.1322	17.3237	16.3874	17.9635	22.9686	18.11	22.588	25.7915	17.6087	14.8823	16.403	15.4792	17.4737	18.1153	16.6896	17.9428	18.1568	18.6636	18.9879	18.2664	20.86	19.7272	16.5799	20.171	17.419	21.8138	21.8048	20.0673	25.8326	21.6487	17.3328	31.8573	39.5109	22.7274	18.1023	23.7339	26.9974	22.8128	24.2659	20.8006	44.8176	-0.0570641	-0.035863	-0.0225422	-0.0336141
24.49	5.93902	4.22309	5.16135	6.90254	17.1464	17.3046	16.4159	17.9703	22.94	18.0879	22.5342	25.7383	17.585	14.8698	16.4021	15.4745	17.4583	18.0672	16.6634	17.9169	18.1274	18.6633	18.9697	18.2553	20.8242	19.7199	16.5684	20.1493	17.3802	21.7573	21.7638	20.0042	25.8482	21.605	17.3104	31.8052	39.4064	22.6955	18.059	23.7023	26.9592	22.7882	24.2021	20.8042	45.4049	-0.0599164	-0.0385687	-0.0256618	-0.0316777
24.56	5.96873	4.22235	5.16043	6.8901	17.1693	17.2942	16.3653	17.9416	22.9069	18.0666	22.5447	25.7229	17.5628	14.8596	16.3429	15.4457	17.4368	18.042	16.6532	17.9246	18.1026	18.624	18.9699	18.2305	20.8097	19.6409	16.5691	20.1241	17.3619	21.7534	21.7786	19.9821	25.7701	21.5391	17.2638	31.767	39.4282	22.6808	18.0307	23.6696	26.9402	22.7484	24.1871	20.7466	45.9922	-0.0594696	-0.0414142	-0.0282847	-0.0386086
24.69	5.94041	4.21862	5.15211	6.87654	17.1319	17.2457	16.3399	17.9112	22.8685	18.0542	22.5031	25.6821	17.5626	14.7972	16.3322	15.4098	17.4398	18.004	16.6166	17.8871	18.0685	18.5607	18.8993	18.2	20.7734	19.6631	16.5221	20.0991	17.358	21.7041	21.737	19.9608	25.7437	21.5128	17.2703	31.6993	39.3826	22.6249	17.9647	23.6558	26.9021	22.7426	24.1514	20.7319	46.5795	-0.05622	-0.0446167	-0.0333778	-0.0507615
24.83	5.94007	4.21622	5.16226	6.86635	17.0566	17.2449	16.3675	17.8859	22.8096	18.0113	22.4441	25.5947	17.5384	14.7928	16.2811	15.3842	17.3543	17.9933	16.5752	17.8439	18.0728	18.5549	18.8831	18.1579	20.756	19.6263	16.4993	20.0914	17.3147	21.6555	21.7041	19.9299	25.7204	21.4956	17.2191	31.6048	39.2118	22.5955	17.9583	23.6243	26.8353	22.6383	24.1383	20.7037	47.1669	-0.0579422	-0.0425699	-0.0381339	-0.0558858
24.9	5.93866	4.22391	5.17278	6.85654	17.0489	17.1965	16.3017	17.8154	22.8257	18.0244	22.4388	25.619	17.4732	14.7684	16.278	15.3706	17.339	17.9481	16.5131	17.8172	18.0135	18.5493	18.8126	18.1382	20.7161	19.573	16.4847	20.0557	17.2956	21.6552	21.6924	19.8753	25.6609	21.4766	17.164	31.6166	39.2095	22.5755	17.9317	23.5355	26.8151	22.6255	24.1026	20.6387	47.7542	-0.0597256	-0.0401973	-0.0337697	-0.0601129
25.02	5.92295	4.20572	5.16536	6.88159	17.0332	17.1991	16.2792	17.8611	22.7842	17.9863	22.3904	25.5757	17.4417	14.758	16.2178	15.3151	17.3046	17.9244	16.527	17.7575	17.9935	18.457	18.7885	18.0932	20.68	19.5736	16.4731	20.0559	17.2948	21.5909	21.6435	19.8353	25.6355	21.4432	17.1663	31.5618	39.0956	22.5202	17.9048	23.4725	26.7891	22.5916	24.0355	20.6133	48.3415	-0.0502468	-0.0419476	-0.0212206	-0.0691492
25.15	5.93936	4.23309	5.1512	6.86038	17.0399	17.1948	16.2565	17.8242	22.7483	17.9714	22.351	25.5116	17.399	14.666	16.2244	15.2881	17.3076	17.8983	16.4971	17.728	17.939	18.4531	18.7415	18.082	20.6801	19.5483	16.4256	20.0234	17.2179	21.6174	21.595	19.7093	25.5372	21.4106	17.115	31.5133	39.045	22.4454	17.8257	23.4338	26.7188	22.542	23.9574	20.5882	48.9288	-0.0221538	-0.0449717	-0.018756	-0.0785368
25.22	5.93762	4.23078	5.14171	6.86281	16.994	17.1419	16.2402	17.7904	22.7345	17.938	22.312	25.5243	17.4051	14.6749	16.2114	15.2712	17.2879	17.8826	16.492	17.7307	17.9453	18.4524	18.7014	18.0202	20.6479	19.5193	16.4134	19.98	17.2621	21.5459	21.5803	19.7237	25.5425	21.3926	17.0557	31.4703	38.9725	22.4605	17.832	23.4028	26.7175	22.5214	23.9444	20.5632	49.5161	-0.00638202	-0.049301	-0.0286061	-0.082177
25.35	5.93412	4.21854	5.17175	6.83774	16.9652	17.1209	16.1894	17.7556	22.6343	17.8963	22.3314	25.4773	17.3562	14.6399	16.1365	15.2485	17.2337	17.8402	16.4344	17.6924	17.9038	18.4186	18.7039	17.9791	20.5655	19.4684	16.3566	19.976	17.1981	21.5309	21.5171	19.6672	25.4981	21.3566	17.0242	31.395	38.9101	22.3974	17.8053	23.405	26.6471	22.4836	23.8896	20.4879	50.1035	-0.0263715	-0.0516718	-0.0369713	-0.0858669
25.42	5.93342	4.22459	5.1594	6.85259	16.9779	17.1226	16.2053	17.7431	22.6245	17.8877	22.2926	25.4475	17.3309	14.6097	16.1226	15.238	17.2133	17.8277	16.4212	17.6764	17.8844	18.3815	18.6526	17.9886	20.5693	19.432	16.3509	19.9397	17.1958	21.5084	21.5248	19.611	25.4528	21.3022	16.9933	31.343	38.9236	22.3734	17.7431	23.3423	26.6004	22.4276	23.8306	20.47	50.6908	-0.0448008	-0.0513784	-0.0434342	-0.0917341
25.49	5.93762	4.23458	5.13794	6.81421	16.9346	17.0719	16.1853	17.681	22.5602	17.8655	22.2506	25.4016	17.3019	14.5765	16.0839	15.2191	17.1625	17.802	16.4191	17.6328	17.8261	18.3516	18.644	17.9448	20.5403	19.3936	16.3379	19.897	17.1517	21.4554	21.4608	19.6163	25.4066	21.2868	16.9832	31.2826	38.8359	22.3279	17.714	23.2992	26.5818	22.3712	23.8333	20.4698	51.2781	-0.0492745	-0.0535407	-0.0512439	-0.0983892
25.62	5.93447	4.22534	5.14899	6.83509	16.9363	17.085	16.1531	17.6878	22.5485	17.8691	22.2422	25.3472	17.2995	14.5744	16.0465	15.1736	17.1498	17.7244	16.3475	17.5997	17.826	18.3055	18.5732	17.9451	20.4795	19.3743	16.2962	19.8926	17.1225	21.4254	21.4313	19.5551	25.3506	21.2292	16.9491	31.2726	38.7037	22.302	17.6603	23.2642	26.5586	22.3241	23.7774	20.4305	51.8654	-0.049108	-0.0555809	-0.0579037	-0.104287
25.74	5.92363	4.21929	5.13871	6.8352	16.8902	17.0206	16.0786	17.6711	22.5148	17.8342	22.1834	25.3626	17.2023	14.525	16.0118	15.147	17.1333	17.7187	16.3169	17.5903	17.8021	18.2489	18.5849	17.8781	20.4686	19.3748	16.2695	19.8676	17.083	21.3989	21.3863	19.5336	25.3004	21.2033	16.9074	31.1838	38.6256	22.2507	17.6402	23.1875	26.473	22.3016	23.754	20.3765	52.4528	-0.0427535	-0.0538075	-0.0656721	-0.102933
25.87	5.94181	4.21092	5.14912	6.83399	16.8798	17.0213	16.1197	17.6388	22.4963	17.8166	22.1614	25.2931	17.2031	14.5149	15.9902	15.0959	17.0749	17.6568	16.2849	17.5292	17.7339	18.2421	18.5097	17.8534	20.4183	19.2995	16.2378	19.8063	17.0571	21.3612	21.3639	19.4857	25.2849	21.1777	16.8827	31.1241	38.59	22.2145	17.6084	23.1726	26.4326	22.2762	23.6853	20.3298	53.0401	-0.0398844	-0.0575855	-0.0751552	-0.10365
25.93	5.93307	4.2216	5.14067	6.83653	16.8137	16.9962	16.0399	17.5846	22.445	17.7664	22.1033	25.2453	17.1771	14.4593	15.9611	15.0933	17.0497	17.6721	16.2929	17.4861	17.7019	18.2028	18.4633	17.8179	20.3716	19.2638	16.2313	19.7162	17.0617	21.3122	21.3526	19.4749	25.2216	21.1374	16.8361	31.0392	38.5256	22.1532	17.5731	23.0863	26.4137	22.19	23.6596	20.2759	53.6274	-0.0445072	-0.0697026	-0.081599	-0.113865
26.07	5.92643	4.22996	5.1378	6.82651	16.8092	16.9402	16.0244	17.6096	22.3872	17.7514	22.0819	25.2317	17.1496	14.4732	15.9526	15.0438	17.0195	17.5945	16.2375	17.4493	17.6869	18.188	18.4522	17.7851	20.3609	19.1917	16.1766	19.7594	17.0342	21.331	21.2966	19.4302	25.1525	21.0973	16.8101	31.0121	38.3921	22.15	17.5583	23.0868	26.3575	22.1688	23.5993	20.2471	54.2147	-0.0487067	-0.0770679	-0.0882	-0.125081
26.2	5.92748	4.2269	5.14626	6.82772	16.7714	16.9764	16.0089	17.5471	22.3658	17.6893	22.0388	25.1567	17.0914	14.4417	15.9292	15.0465	16.9634	17.5646	16.2148	17.4633	17.6539	18.1552	18.4123	17.7703	20.2962	19.2095	16.1651	19.7051	17.0258	21.2858	21.2518	19.4002	25.1459	21.0572	16.7949	30.9382	38.3701	22.1395	17.5363	23.0444	26.3336	22.137	23.5605	20.204	54.802	-0.0506277	-0.0758191	-0.0978963	-0.131425
26.26	5.93132	4.22309	5.14626	6.82024	16.7676	16.921	15.9686	17.5361	22.3113	17.7328	22.0063	25.117	17.0799	14.3886	15.8691	14.9795	16.9634	17.5242	16.182	17.4452	17.6359	18.112	18.3691	17.7021	20.2495	19.1447	16.1435	19.7124	16.9915	21.2179	21.2144	19.3595	25.0798	21.0171	16.7913	30.9201	38.2946	22.1108	17.4862	22.9658	26.28	22.1084	23.4995	20.2184	55.3894	-0.0491035	-0.0733712	-0.107383	-0.139507
26.38	5.92923	4.23302	5.15575	6.80287	16.7469	16.8855	15.9446	17.5226	22.2816	17.6939	21.9768	25.1081	17.0432	14.3532	15.8748	14.9482	16.9094	17.4924	16.1289	17.3773	17.6116	18.0443	18.3519	17.6743	20.246	19.1308	16.1018	19.6404	16.9741	21.2217	21.1995	19.323	25.1113	21.0206	16.7708	30.8442	38.2306	22.0815	17.4622	22.9648	26.2099	22.0397	23.459	20.1286	55.9767	-0.0440528	-0.0712993	-0.111054	-0.154789
26.45	5.89005	4.22765	5.13207	6.8177	16.7186	16.8798	15.887	17.4699	22.2825	17.6345	21.9631	25.0456	17.0408	14.3381	15.8344	14.9561	16.8741	17.4429	16.1082	17.3357	17.5775	18.0395	18.2969	17.6477	20.2387	19.105	16.0671	19.6219	16.9717	21.1914	21.1472	19.3073	24.9923	20.9514	16.6889	30.8063	38.1754	22.0107	17.3891	22.9484	26.1595	22.0013	23.4069	20.1213	56.564	-0.0462569	-0.0669324	-0.109868	-0.163941
26.57	5.91944	4.22391	5.13508	6.8042	16.6742	16.7985	15.8877	17.4508	22.2337	17.6587	21.922	25.0451	16.976	14.3292	15.7829	14.8797	16.8702	17.4495	16.0722	17.3131	17.5186	17.9515	18.2735	17.6285	20.1491	19.0342	16.0349	19.5649	16.93	21.1237	21.136	19.268	24.9922	20.9438	16.6887	30.743	38.1021	21.9447	17.3773	22.8888	26.1257	21.9676	23.3898	20.0676	57.1513	-0.0442298	-0.0535723	-0.107713	-0.159358
26.7	5.91874	4.19189	5.1378	6.77415	16.6607	16.7964	15.8374	17.409	22.1583	17.6137	21.8758	24.9537	16.92	14.2649	15.7575	14.8764	16.8312	17.4148	16.0624	17.286	17.4737	17.9394	18.2652	17.5553	20.131	19.0659	16.0434	19.5392	16.8818	21.1236	21.0986	19.2449	24.8915	20.8308	16.6286	30.7232	38.0431	21.9563	17.3507	22.8151	26.0752	21.922	23.37	20.0387	57.7387	-0.0281583	-0.0270982	-0.105451	-0.153831
26.77	5.90616	4.20637	5.12181	6.77295	16.6429	16.7713	15.831	17.4059	22.1035	17.578	21.8358	24.9745	16.9246	14.2964	15.736	14.8366	16.806	17.3787	16.0195	17.2503	17.4706	17.9182	18.2296	17.5486	20.0952	19.0086	15.9866	19.5538	16.8712	21.0671	21.0762	19.2082	24.9276	20.849	16.6329	30.6528	37.9141	21.9058	17.2904	22.8361	26.0384	21.9002	23.3157	20.0567	58.326	-0.00956935	0.00964914	-0.109889	-0.154539
26.83	5.92154	4.20637	5.12935	6.76173	16.6467	16.7418	15.831	17.3621	22.0963	17.5889	21.7816	24.8915	16.9323	14.2434	15.721	14.8068	16.7876	17.3824	16.0013	17.2467	17.467	17.893	18.1865	17.5234	20.07	18.9727	15.9398	19.5032	16.856	21.0558	21.0351	19.186	24.8651	20.7979	16.622	30.5769	37.9249	21.8484	17.2904	22.7861	25.9812	21.8609	23.2655	19.9848	58.9133	0.0207348	0.0470573	-0.11254	-0.147611
26.95	5.92049	4.20183	5.12844	6.76801	16.5658	16.702	15.7769	17.3226	22.0706	17.5061	21.7886	24.9051	16.8528	14.2068	15.6994	14.7893	16.744	17.328	15.9802	17.182	17.3989	17.8682	18.1689	17.488	20.0557	18.919	15.9298	19.4565	16.7921	21.0257	20.9866	19.1381	24.8386	20.7833	16.5755	30.4849	37.8499	21.8267	17.2444	22.7035	25.9409	21.8141	23.2292	19.9957	59.5006	0.0971976	0.0687713	-0.0842829	-0.128794
27.07	5.90127	4.21705	5.12844	6.77175	16.5509	16.7351	15.7512	17.3117	22.0234	17.5242	21.7272	24.8221	16.8566	14.222	15.6544	14.7558	16.6997	17.2986	15.9365	17.1711	17.3772	17.8178	18.1114	17.4342	19.9839	18.9406	15.8902	19.442	16.8111	20.9691	20.9716	19.1307	24.7945	20.7796	16.5646	30.5065	37.7924	21.8087	17.2373	22.7142	25.8587	21.7962	23.1826	19.9454	60.088	0.258164	0.065437	-0.00384552	-0.101181
27.2	5.90687	4.21176	5.13794	6.76188	16.5414	16.6666	15.7273	17.2764	21.9756	17.5108	21.7014	24.8097	16.8316	14.1639	15.6489	14.7172	16.6754	17.2669	15.898	17.1288	17.3386	17.8115	18.1194	17.4424	19.9661	18.8657	15.881	19.3991	16.8014	20.9466	20.953	19.1018	24.7013	20.7066	16.5443	30.4633	37.7179	21.7473	17.2061	22.6204	25.8531	21.7135	23.1242	19.924	60.6753	0.42553	0.0487495	0.104941	-0.0326864
27.32	5.91769	4.19115	5.10295	6.77295	16.5019	16.6607	15.6953	17.26	21.9655	17.4621	21.6406	24.794	16.7487	14.1487	15.5934	14.6989	16.6695	17.232	15.8955	17.1197	17.2863	17.7778	18.0966	17.3798	19.9623	18.8254	15.8534	19.3408	16.7684	20.9351	20.9305	19.0786	24.718	20.6665	16.4877	30.3675	37.6624	21.7193	17.1759	22.5931	25.8168	21.6463	23.1222	19.8806	61.2626	0.419621	0.0400956	0.171605	0.0817039
27.38	5.91735	4.21862	5.14834	6.76069	16.4754	16.6526	15.6696	17.2442	21.9028	17.4498	21.6145	24.7368	16.7674	14.116	15.5899	14.6885	16.654	17.2015	15.8515	17.0859	17.2525	17.7364	17.9976	17.3998	19.8729	18.7869	15.853	19.3127	16.7261	20.9052	20.8859	19.0725	24.6492	20.6263	16.4507	30.3135	37.5854	21.7004	17.1459	22.5628	25.7843	21.6882	23.045	19.8774	61.8499	0.276771	0.0443801	0.163437	0.174182
27.51	5.90687	4.21556	5.11155	6.75067	16.4412	16.5892	15.6357	17.2181	21.8594	17.4311	21.5858	24.6654	16.7474	14.1147	15.5664	14.6242	16.609	17.1422	15.8215	17.0672	17.2519	17.6999	18.0008	17.367	19.8549	18.7723	15.7622	19.2656	16.7176	20.8524	20.8074	19.0092	24.6278	20.619	16.4282	30.2647	37.5489	21.6541	17.1382	22.499	25.7317	21.6777	23.0491	19.8378	62.4372	0.169219	0.0535327	0.118431	0.202745
27.63	5.9184	4.20795	5.14925	6.76562	16.4115	16.5597	15.6064	17.1743	21.8268	17.4094	21.5389	24.6654	16.6939	14.0845	15.5701	14.6316	16.5536	17.1642	15.7669	17.0454	17.2266	17.6927	17.9541	17.3239	19.8261	18.7148	15.7838	19.262	16.6986	20.826	20.8261	18.9833	24.6131	20.5898	16.4173	30.1926	37.4303	21.6792	17.106	22.5239	25.7031	21.6134	22.981	19.7947	63.0246	0.129577	0.0594713	0.0781769	0.191206
27.7	5.91735	4.1996	5.11442	6.742	16.3864	16.5236	15.6	17.1421	21.7975	17.3882	21.4989	24.6322	16.6489	14.0517	15.5374	14.6105	16.5285	17.1026	15.7532	16.9735	17.2091	17.6536	17.9294	17.3029	19.7796	18.7043	15.7343	19.2009	16.6728	20.8111	20.7963	18.9837	24.539	20.557	16.3673	30.1656	37.341	21.6001	17.035	22.4307	25.6843	21.5452	22.9411	19.7768	63.6119	0.124137	0.0637195	0.0609628	0.179295
27.87	5.92399	4.21787	5.12105	6.75202	16.339	16.4949	15.5167	17.1245	21.7501	17.3598	21.5168	24.5881	16.5886	14.0492	15.5046	14.5893	16.4998	17.0776	15.7103	16.9488	17.1411	17.6217	17.937	17.2748	19.7689	18.658	15.7135	19.1795	16.6014	20.7584	20.7068	18.9396	24.5567	20.4549	16.3644	30.0953	37.2877	21.5533	17.0463	22.3982	25.6226	21.4878	22.9228	19.7374	64.1992	0.129325	0.068896	0.0642336	0.184076
27.93	5.91038	4.20498	5.11925	6.71976	16.3369	16.467	15.5039	17.0711	21.7279	17.3465	21.4478	24.529	16.5866	14.014	15.4654	14.5507	16.4792	17.0276	15.6465	16.9138	17.1242	17.5975	17.9019	17.2436	19.7261	18.5975	15.6936	19.1258	16.6069	20.7548	20.6659	18.9144	24.4819	20.4185	16.3224	30.0017	37.2314	21.5134	17.0296	22.3652	25.5315	21.491	22.8288	19.7412	64.7865	0.134656	0.0746921	0.0746076	0.193425
28.06	5.90934	4.23085	5.12587	6.74098	16.3044	16.4531	15.5085	17.0244	21.6696	17.3108	21.4043	24.503	16.5722	13.9813	15.4327	14.537	16.4505	16.9989	15.7093	16.9108	17.0851	17.5368	17.8485	17.1939	19.6867	18.605	15.6585	19.0864	16.5926	20.6834	20.651	18.8593	24.4115	20.404	16.2869	29.9784	37.1171	21.4846	16.948	22.347	25.4913	21.4514	22.7925	19.666	65.3739	0.13874	0.0831205	0.0871325	0.20012
28.11	5.91247	4.20266	5.09844	6.72587	16.2908	16.4249	15.4911	17.0334	21.6376	17.3092	21.3507	24.4438	16.5313	13.9698	15.4259	14.5224	16.4592	16.9786	15.6265	16.8726	17.0689	17.5317	17.8436	17.1707	19.6254	18.5359	15.6128	19.0569	16.5823	20.6831	20.6396	18.8582	24.3731	20.3856	16.2701	29.9401	37.1044	21.4673	16.9713	22.2803	25.4727	21.3627	22.7581	19.6728	65.9612	0.14103	0.0896615	0.0964516	0.209333
28.23	5.89222	4.20192	5.12392	6.72468	16.2471	16.3926	15.4371	16.994	21.6265	17.2446	21.318	24.4179	16.5207	13.9484	15.3932	14.4641	16.3862	16.9427	15.6165	16.8117	17.0081	17.4998	17.8081	17.1569	19.6291	18.5685	15.5849	19.0138	16.5604	20.6455	20.621	18.8253	24.3174	20.3237	16.2564	29.9168	37.0763	21.442	16.9039	22.2978	25.4146	21.409	22.7934	19.6801	66.5485	0.141325	0.0912427	0.102023	0.211226
28.36	5.91247	4.21787	5.11728	6.73334	16.2315	16.3513	15.3958	16.9715	21.5359	17.2006	21.3073	24.3753	16.474	13.9244	15.3697	14.4406	16.3449	16.9237	15.5901	16.811	16.9931	17.4489	17.7718	17.1061	19.5896	18.4784	15.5624	18.9847	16.5404	20.5813	20.5724	18.7916	24.2886	20.3163	16.2048	29.8067	36.9571	21.4207	16.9033	22.2196	25.4191	21.3663	22.6865	19.6405	67.1358	0.139686	0.0921296	0.106052	0.204466
28.42	5.89886	4.21258	5.12301	6.70481	16.2146	16.3345	15.4014	16.991	21.5319	17.1837	21.2384	24.3198	16.4605	13.9043	15.3605	14.4355	16.3428	16.8811	15.5518	16.787	16.9799	17.4464	17.7583	17.118	19.5217	18.4612	15.5534	18.9636	16.4775	20.5703	20.5502	18.7331	24.2286	20.269	16.1701	29.7817	36.8902	21.3523	16.858	22.1796	25.353	21.3123	22.6856	19.612	67.7231	0.136923	0.0912263	0.106404	0.201522
28.53	5.89118	4.19738	5.09664	6.71602	16.1812	16.2903	15.3209	16.9509	21.4848	17.133	21.2529	24.3054	16.4338	13.8741	15.3418	14.4095	16.3243	16.8847	15.5154	16.7544	16.9402	17.414	17.7475	17.1109	19.5468	18.4145	15.5138	18.9275	16.4661	20.5665	20.5054	18.7405	24.2286	20.2727	16.1302	29.7168	36.8506	21.3379	16.8616	22.1832	25.2924	21.2873	22.657	19.5869	68.3105	0.136717	0.0857615	0.107922	0.201779
28.65	5.89886	4.21258	5.10794	6.69361	16.1442	16.2903	15.3062	16.889	21.4666	17.1439	21.1843	24.2369	16.4338	13.8627	15.2893	14.3835	16.2801	16.8078	15.4681	16.7362	16.9113	17.3564	17.708	17.0714	19.4607	18.3966	15.4994	18.8699	16.4433	20.5402	20.4644	18.7294	24.1699	20.2508	16.152	29.641	36.7572	21.3021	16.8152	22.1653	25.2709	21.2659	22.6284	19.5833	68.8978	0.137062	0.0844076	0.113232	0.20384
28.77	5.90374	4.20952	5.10131	6.71721	16.0877	16.2305	15.3309	16.8373	21.4123	17.0963	21.1664	24.252	16.4214	13.8614	15.2958	14.3563	16.2535	16.8328	15.4708	16.6667	16.9035	17.3487	17.6609	17.0386	19.4606	18.3424	15.4626	18.8515	16.4386	20.4986	20.4307	18.7512	24.1338	20.2288	16.1186	29.6535	36.7278	21.2701	16.8038	22.0943	25.1969	21.2125	22.5572	19.5078	69.4851	0.137339	0.0923469	0.119031	0.207102
28.83	5.88661	4.21101	5.11442	6.67847	16.0748	16.1957	15.2813	16.8687	21.4018	17.0878	21.1088	24.1776	16.3431	13.8322	15.2487	14.3428	16.2223	16.7911	15.4471	16.6508	16.8444	17.3296	17.6707	17.0374	19.4172	18.3345	15.3997	18.8113	16.4368	20.4531	20.4043	18.6579	24.1349	20.174	16.088	29.534	36.6581	21.2418	16.7525	22.0771	25.1629	21.1985	22.5365	19.4932	70.0724	0.136543	0.0965383	0.120118	0.209301
29.01	5.89814	4.21101	5.11065	6.67473	16.06	16.2252	15.2264	16.8286	21.3546	17.0299	21.0908	24.1343	16.3354	13.7868	15.2449	14.3316	16.2334	16.7691	15.3998	16.6327	16.8481	17.29	17.6204	16.9943	19.4065	18.277	15.4177	18.7788	16.3987	20.4342	20.3894	18.632	24.0762	20.1229	16.0699	29.4979	36.5898	21.1988	16.7561	22.0378	25.1558	21.1699	22.5079	19.4716	70.6598	0.130036	0.0896425	0.120354	0.20845
29.06	5.90583	4.21481	5.11442	6.67473	16.0303	16.1515	15.2154	16.7776	21.3219	17.0263	21.0294	24.1234	16.2934	13.783	15.2149	14.2833	16.2002	16.7141	15.3998	16.6182	16.8083	17.308	17.5989	16.9692	19.3993	18.2591	15.4249	18.7644	16.3569	20.374	20.3408	18.5987	24.0652	20.101	16.0409	29.4943	36.5287	21.1844	16.7096	22.0092	25.0558	21.1163	22.4936	19.4537	71.2471	0.124403	0.0796552	0.122799	0.199793
29.17	5.8943	4.20721	5.09934	6.66726	15.997	16.1368	15.2081	16.7557	21.2856	17.0082	21.0221	24.0982	16.2437	13.7754	15.1924	14.2387	16.1707	16.6848	15.3816	16.6001	16.7722	17.2288	17.5701	16.9513	19.3419	18.2268	15.353	18.7175	16.3264	20.3815	20.2699	18.595	24.0101	20.0536	16.0191	29.4041	36.464	21.1701	16.6739	21.9806	25.0736	21.102	22.4506	19.4214	71.8344	0.124148	0.0739663	0.12373	0.192908
29.29	5.87509	4.1996	5.08427	6.66726	15.9561	16.0741	15.1788	16.7047	21.2529	16.9756	20.986	24.0296	16.2475	13.7262	15.1812	14.2461	16.119	16.6555	15.3451	16.5276	16.7614	17.2216	17.5701	16.919	19.2988	18.2124	15.3602	18.6995	16.3112	20.3325	20.2475	18.5469	23.9256	20.039	15.9792	29.35	36.3849	21.1092	16.6489	21.9342	24.9951	21.0377	22.4184	19.3567	72.4217	0.123231	0.0715476	0.121276	0.193591
29.41	5.88973	4.22086	5.10959	6.69323	15.9535	16.0864	15.1942	16.7099	21.217	16.923	20.9935	24.0243	16.2293	13.7146	15.1705	14.2202	16.1091	16.6826	15.3132	16.5327	16.7197	17.1911	17.522	16.8992	19.2588	18.1861	15.2999	18.6661	16.2665	20.2905	20.2247	18.5345	23.9089	19.9985	15.9587	29.2897	36.3719	21.1024	16.6291	21.9137	24.9726	21.0488	22.3801	19.3598	73.0091	0.118236	0.0673731	0.115103	0.188248
29.46	5.89742	4.20563	5.09828	6.67827	15.8941	16.0495	15.1062	16.6917	21.1988	16.9484	20.9104	23.916	16.1949	13.6957	15.1517	14.2239	16.0759	16.6276	15.284	16.5291	16.6836	17.1839	17.5327	16.8669	19.266	18.1322	15.2999	18.6408	16.2855	20.3093	20.2097	18.5086	23.8464	19.9547	15.9333	29.2789	36.2604	21.0487	16.6362	21.8529	24.944	20.9988	22.3371	19.3454	73.5964	0.111523	0.063903	0.111575	0.181048
29.53	5.88205	4.20944	5.09828	6.67827	15.8941	16.0163	15.1319	16.6333	21.1261	16.9158	20.9032	23.9341	16.1873	13.6616	15.1105	14.1905	16.0464	16.5763	15.2439	16.4856	16.6619	17.1515	17.4716	16.8633	19.2265	18.0927	15.2675	18.5831	16.2132	20.2076	20.1574	18.4753	23.8243	19.9109	15.9079	29.2067	36.1741	21.0164	16.579	21.8279	24.8833	20.9809	22.287	19.2987	74.1837	0.106971	0.0641018	0.1128	0.178717
29.7	5.88693	4.21399	5.09163	6.67571	15.8561	16.0155	15.1089	16.5962	21.0827	16.8645	20.8418	23.8589	16.1289	13.6413	15.0831	14.1744	16.0196	16.5609	15.2247	16.4486	16.6685	17.1509	17.4352	16.8484	19.1437	18.0923	15.2198	18.5611	16.197	20.2111	20.0713	18.4156	23.7845	19.8962	15.878	29.1793	36.1049	21.0094	16.5604	21.796	24.8269	20.9166	22.2443	19.2806	74.771	0.102365	0.0605215	0.109016	0.175495
29.81	5.88589	4.20944	5.10205	6.66705	15.8273	15.9758	15.0696	16.5786	21.0935	16.8615	20.8092	23.7825	16.0649	13.6161	15.0317	14.1235	15.9873	16.5507	15.1929	16.4239	16.5752	17.0831	17.4321	16.8238	19.1547	18.064	15.2603	18.5398	16.1941	20.1774	20.0865	18.416	23.7472	19.8708	15.8679	29.1128	36.0266	20.977	16.511	21.7314	24.8154	20.9165	22.2475	19.2592	75.3583	0.100339	0.0523777	0.0979444	0.171696
29.87	5.8971	4.21407	5.09467	6.65861	15.8013	15.9313	15.0406	16.5487	21.0205	16.7844	20.7765	23.8089	16.1032	13.5762	14.9948	14.0875	15.9649	16.4877	15.1676	16.4014	16.5851	17.089	17.4018	16.7581	19.1089	17.9974	15.2172	18.487	16.1522	20.1104	20.0275	18.3734	23.6863	19.8093	15.8096	29.0706	35.976	20.9263	16.5244	21.7304	24.8014	20.8875	22.2032	19.2241	75.9457	0.102338	0.0485873	0.0909304	0.164841
29.98	5.90583	4.2034	5.07296	6.66726	15.7633	15.9157	15.025	16.5006	20.977	16.7946	20.7512	23.7482	16.1252	13.5824	15.0125	14.09	15.9604	16.4869	15.163	16.3717	16.5267	17.0344	17.3654	16.736	19.1015	17.9718	15.1587	18.4722	16.1513	20.1215	19.9974	18.3767	23.6428	19.7763	15.8341	28.9999	35.8853	20.9085	16.4701	21.6913	24.7629	20.8625	22.182	19.1988	76.533	0.097372	0.0501455	0.0918732	0.157595
30.09	5.90478	4.20266	5.09467	6.63992	15.7679	15.8613	14.9893	16.5268	20.937	16.7555	20.6862	23.7512	16.0497	13.599	14.9911	14.0429	15.9317	16.4584	15.1712	16.3797	16.5274	17.0062	17.3336	16.733	19.073	17.9399	15.1452	18.4185	16.118	20.0388	20.0126	18.3623	23.6496	19.7692	15.7806	28.9407	35.8646	20.8797	16.4636	21.6482	24.7371	20.841	22.1638	19.181	77.1203	0.090404	0.0537224	0.09412	0.155053
30.21	5.89294	4.2035	5.09861	6.6315	15.7457	15.8538	14.9568	16.4606	20.9367	16.7219	20.6571	23.7092	16.0422	13.5478	14.9355	14.033	15.9057	16.4284	15.095	16.3174	16.5374	16.9726	17.3393	16.6854	19.0273	17.9416	15.113	18.4055	16.0724	20.0623	19.9947	18.3124	23.5779	19.7334	15.7115	28.8842	35.7603	20.8614	16.4305	21.6008	24.6983	20.7906	22.1016	19.1531	77.7076	0.0907182	0.056906	0.0925027	0.153277
30.32	5.88838	4.19051	5.09378	6.63875	15.6984	15.8291	14.9354	16.4729	20.9297	16.6874	20.6789	23.6605	16.0048	13.5209	14.9172	13.9995	15.9031	16.3932	15.0993	16.2898	16.4451	16.9636	17.2659	16.6655	19.0445	17.8865	15.103	18.3648	16.0352	20.0617	19.8933	18.2703	23.5573	19.6891	15.7198	28.8346	35.7074	20.8295	16.3892	21.5766	24.5828	20.7694	22.0346	19.1345	78.295	0.0894769	0.0529533	0.0928973	0.146163
30.38	5.89438	4.20285	5.09698	6.6506	15.6402	15.8003	14.9081	16.4359	20.853	16.6537	20.5956	23.6085	15.9909	13.4768	14.9347	13.981	15.8631	16.3928	15.0463	16.2676	16.455	16.8972	17.2564	16.6391	18.9821	17.8725	15.0503	18.3104	16.0402	19.9997	19.9102	18.2487	23.5163	19.6579	15.6912	28.8069	35.6687	20.8036	16.3703	21.5708	24.5759	20.7294	22.0461	19.1364	78.8823	0.0841169	0.0439304	0.095605	0.134292
30.5	5.89925	4.20738	5.08659	6.64058	15.6281	15.7847	14.8888	16.4242	20.8458	16.6458	20.5704	23.5911	15.967	13.4867	14.8962	13.9761	15.8402	16.3664	15.0417	16.2596	16.4183	16.9217	17.22	16.6205	18.9317	17.829	15.0566	18.3244	16.0088	19.9506	19.8653	18.2408	23.4874	19.665	15.694	28.7435	35.614	20.7786	16.3589	21.5247	24.5375	20.6938	21.9714	19.0861	79.4696	0.0810623	0.0400714	0.0911572	0.128305
30.6	5.901	4.21729	5.09984	6.62332	15.6078	15.7203	14.8506	16.3748	20.8493	16.6146	20.5379	23.5359	15.9423	13.4404	14.8797	13.9304	15.8162	16.3058	15.0073	16.2394	16.4233	16.8978	17.2032	16.6003	18.9215	17.8012	15.0513	18.2964	15.9956	19.9248	19.8508	18.1937	23.4278	19.6362	15.6487	28.6757	35.5655	20.7356	16.3389	21.4601	24.4754	20.6579	21.9493	19.0757	80.0569	0.0776433	0.0411453	0.0812249	0.126472
30.71	5.87976	4.2196	5.04917	6.62099	15.5986	15.7332	14.8527	16.369	20.7913	16.598	20.5451	23.5493	15.8947	13.4696	14.8445	13.9069	15.8069	16.3037	15.0238	16.212	16.3563	16.8703	17.2043	16.573	18.9112	17.7735	14.9957	18.2648	15.9558	19.8689	19.7768	18.1726	23.4086	19.582	15.6106	28.644	35.4741	20.7068	16.2939	21.4419	24.481	20.6506	21.9523	19.0117	80.6443	0.0715508	0.041848	0.0781725	0.123561
30.82	5.88152	4.21052	5.05867	6.63356	15.5783	15.6982	14.8438	16.3996	20.7405	16.5271	20.4658	23.4582	15.8853	13.4121	14.8169	13.9131	15.7498	16.2906	14.9567	16.181	16.3829	16.85	17.1767	16.5457	18.8903	17.7708	14.9725	18.208	15.9426	19.8656	19.7736	18.1514	23.3491	19.5496	15.6087	28.6195	35.4043	20.6745	16.2596	21.3987	24.4795	20.6042	21.8696	19.0122	81.2316	0.066699	0.041531	0.0838669	0.122209
30.94	5.90276	4.20821	5.03789	6.62099	15.5209	15.6523	14.8235	16.3254	20.7152	16.4968	20.4694	23.4485	15.8642	13.3866	14.8183	13.8698	15.7186	16.2415	14.9402	16.1469	16.3419	16.7913	17.1434	16.5515	18.8432	17.7162	14.9491	18.1784	15.9178	19.8388	19.7433	18.1209	23.3133	19.531	15.5527	28.536	35.4024	20.6496	16.2547	21.3421	24.399	20.5473	21.8487	18.9866	81.8189	0.0678491	0.0408913	0.086448	0.118633
31.05	5.8899	4.21209	5.05975	6.61516	15.4999	15.6459	14.7557	16.2819	20.697	16.4823	20.3974	23.3955	15.8312	13.4012	14.7829	13.8502	15.7489	16.2236	14.9017	16.1182	16.2843	16.8088	17.1104	16.4869	18.8231	17.6827	14.9574	18.1516	15.8886	19.8364	19.6738	18.0717	23.2416	19.4448	15.5643	28.4678	35.2638	20.635	16.2154	21.3411	24.3776	20.5505	21.8366	18.9592	82.4062	0.0695253	0.0406803	0.0825231	0.112656
31.16	5.87252	4.2144	5.04671	6.59794	15.4944	15.5926	14.7687	16.2399	20.6752	16.4873	20.3615	23.3513	15.837	13.3701	14.7702	13.8194	15.7029	16.1777	14.8855	16.0981	16.2606	16.7635	17.0757	16.4775	18.7843	17.63	14.9127	18.1452	15.8489	19.7806	19.6632	18.0617	23.2444	19.4416	15.5661	28.4577	35.1833	20.5885	16.1919	21.3051	24.3263	20.4863	21.7861	18.8989	82.9935	0.0638178	0.0391813	0.0777999	0.109749
31.26	5.89166	4.20682	5.05422	6.60539	15.4501	15.5853	14.7322	16.2581	20.6065	16.408	20.3435	23.3513	15.8104	13.3399	14.7515	13.8157	15.6588	16.1631	14.8783	16.0548	16.2642	16.7312	17.065	16.4453	18.7664	17.6371	14.9127	18.0698	15.8299	19.7506	19.6074	18.058	23.1968	19.4198	15.4974	28.3607	35.1296	20.5885	16.1741	21.2945	24.2872	20.4935	21.7826	18.8917	83.5809	0.0576977	0.0385631	0.0767842	0.106581
31.32	5.88297	4.20229	5.03831	6.61912	15.4436	15.6046	14.7077	16.2189	20.5993	16.4232	20.2859	23.3076	15.7848	13.3301	14.7004	13.7762	15.645	16.153	14.8139	16.0447	16.2325	16.7247	17.0155	16.4031	18.7238	17.6411	14.8814	18.0378	15.8158	19.7283	19.6263	18.0253	23.1488	19.3909	15.4405	28.3269	35.0984	20.5171	16.1427	21.2658	24.2473	20.4649	21.7217	18.8633	84.1682	0.0536957	0.0402379	0.0756454	0.102208
31.43	5.90003	4.21218	5.04029	6.6019	15.3902	15.5551	14.6515	16.195	20.5775	16.3813	20.25	23.242	15.7335	13.2764	14.6803	13.7677	15.6285	16.1473	14.8269	16.0391	16.2088	16.6793	17.0202	16.3902	18.6743	17.567	14.8332	18.0028	15.7799	19.6989	19.5525	18.0153	23.159	19.3696	15.4567	28.3385	34.9823	20.4777	16.1157	21.1908	24.2388	20.415	21.6713	18.8388	84.7555	0.0499306	0.0415598	0.0698798	0.0986281
31.54	5.87325	4.22354	5.02528	6.59446	15.3643	15.5221	14.6624	16.1841	20.5269	16.3489	20.25	23.224	15.7145	13.2914	14.6504	13.7381	15.5881	16.067	14.7979	16.0174	16.1549	16.6829	16.9666	16.358	18.6636	17.5634	14.7938	17.9776	15.7647	19.6576	19.5004	17.9711	23.0821	19.3223	15.4531	28.2235	34.9178	20.4813	16.0587	21.1516	24.1712	20.3865	21.6641	18.8245	85.3428	0.045885	0.0379144	0.0658158	0.094002
31.65	5.87986	4.20765	5.02815	6.58214	15.3284	15.4716	14.6307	16.145	20.4944	16.328	20.2285	23.2163	15.7003	13.2514	14.6478	13.7356	15.5633	16.0934	14.7553	15.9749	16.1485	16.6191	16.9672	16.3516	18.6175	17.5175	14.7876	17.9745	15.7316	19.6316	19.5156	17.9347	23.1	19.3008	15.3818	28.1862	34.8974	20.442	16.0488	21.0803	24.0958	20.3403	21.6033	18.7748	85.9302	0.0403713	0.032456	0.0682712	0.0884012
31.81	5.87707	4.21218	5.02528	6.58329	15.3459	15.4817	14.6223	16.1079	20.4691	16.302	20.1781	23.1665	15.6384	13.2349	14.5981	13.7195	15.5624	16.0232	14.7434	15.9452	16.101	16.6076	16.9165	16.3616	18.6279	17.4919	14.7616	17.9273	15.7268	19.5938	19.4744	17.9231	23.0346	19.2715	15.3665	28.1193	34.8212	20.4242	15.984	21.0627	24.1072	20.294	21.5964	18.753	86.5175	0.0375495	0.0342154	0.0688902	0.0859236
31.81	5.8809	4.2046	5.04029	6.58329	15.3089	15.4597	14.5895	16.1079	20.4004	16.2516	20.1709	23.0695	15.6307	13.1972	14.5869	13.6899	15.533	16.0086	14.7072	15.9091	16.1046	16.5682	16.8843	16.2794	18.5743	17.4705	14.7294	17.8914	15.6813	19.5563	19.4223	17.8789	22.9761	19.246	15.352	28.1013	34.7711	20.3742	15.9626	21.0307	24.0788	20.2976	21.5607	18.7244	87.1048	0.0420678	0.0387174	0.0635965	0.0855375
31.97	5.88193	4.23944	5.0149	6.56956	15.2858	15.389	14.5592	16.0563	20.4004	16.2112	20.1205	23.0844	15.5916	13.2146	14.5783	13.6405	15.5247	15.964	14.6843	15.9119	16.0535	16.5819	16.8694	16.2644	18.5668	17.4163	14.7427	17.8622	15.6879	19.5147	19.3663	17.8489	22.9289	19.1986	15.3511	28.056	34.6877	20.3279	15.944	21.013	24.0083	20.2442	21.5502	18.7134	87.6921	0.049285	0.0425354	0.0616806	0.085105
32.08	5.89828	4.22124	5.01954	6.58189	15.2848	15.3624	14.5326	16.041	20.3859	16.1996	20.0736	23.0633	15.6096	13.1755	14.5473	13.6318	15.487	15.9778	14.6833	15.875	16.0275	16.574	16.8294	16.2244	18.5701	17.4158	14.6951	17.8402	15.6451	19.4956	19.3585	17.8225	22.9329	19.2019	15.2815	28.0178	34.5936	20.3421	15.9718	20.9741	23.9769	20.2264	21.5077	18.7024	88.2794	0.0500513	0.0466609	0.0623362	0.0848563
32.18	5.87531	4.21366	5.02705	6.56327	15.1887	15.333	14.5217	16.0192	20.3425	16.2176	20.0628	22.995	15.5905	13.1755	14.5435	13.6059	15.4466	15.9632	14.6397	15.8605	16.0383	16.5095	16.8187	16.2137	18.5272	17.3836	14.6736	17.8115	15.5883	19.4693	19.3511	17.7967	22.9037	19.162	15.2743	27.9566	34.5757	20.3243	15.9112	20.9563	23.9414	20.1801	21.447	18.6487	88.8668	0.0462435	0.0459997	0.0607731	0.0812219
32.24	5.88297	4.22124	5.00828	6.567	15.1776	15.3183	14.5071	16.0047	20.3063	16.1491	20.0341	22.9878	15.5715	13.1152	14.5174	13.5688	15.4429	15.9157	14.6216	15.8425	15.9879	16.4629	16.8008	16.1958	18.4879	17.3586	14.6664	17.7719	15.5996	19.4055	19.3065	17.8004	22.8451	19.1438	15.2743	27.9279	34.5184	20.2493	15.9148	20.8958	23.9343	20.1801	21.4185	18.6309	89.4541	0.0441578	0.040873	0.0592596	0.0768762
32.4	5.87635	4.22577	5.00916	6.56815	15.1877	15.332	14.495	15.9712	20.2737	16.1376	19.9584	22.9487	15.5323	13.1024	14.4863	13.5749	15.4162	15.9112	14.6278	15.8092	15.9836	16.4622	16.7679	16.1951	18.459	17.3223	14.6009	17.7715	15.5796	19.3902	19.2801	17.7335	22.7723	19.0854	15.2445	27.8501	34.46	20.2707	15.8499	20.8817	23.8887	20.1302	21.3902	18.5912	90.0414	0.0465666	0.0394379	0.0563402	0.0751076
32.45	5.87355	4.21893	5.0213	6.58048	15.1608	15.2723	14.4574	15.9449	20.2809	16.1296	19.9511	22.8916	15.4894	13.1009	14.4664	13.5662	15.4189	15.8738	14.5723	15.7939	15.9648	16.44	16.7387	16.1586	18.4336	17.3074	14.6035	17.7243	15.5065	19.3523	19.2575	17.7329	22.7617	19.0742	15.2363	27.7939	34.398	20.26	15.8812	20.8462	23.843	20.116	21.3797	18.5945	90.6287	0.0472072	0.0399453	0.0534143	0.0736391
32.56	5.87842	4.21209	5.02219	6.55556	15.1672	15.2677	14.4052	15.8969	20.2302	16.0855	19.9078	22.8309	15.4692	13.058	14.4092	13.4982	15.3407	15.862	14.5712	15.7569	15.9424	16.3891	16.713	16.1436	18.4083	17.289	14.5989	17.7238	15.5092	19.3557	19.2125	17.6844	22.7108	19.063	15.1739	27.7592	34.3432	20.2422	15.7949	20.7858	23.8401	20.0447	21.3727	18.5333	91.2161	0.0412025	0.0394565	0.0528046	0.0711055
32.71	5.8631	4.2083	5.01092	6.53694	15.1191	15.2236	14.3979	15.9078	20.1904	16.0422	19.8934	22.8129	15.454	13.0353	14.4167	13.5056	15.3517	15.8218	14.524	15.7388	15.874	16.3855	16.6915	16.1221	18.3725	17.2819	14.5774	17.6914	15.4447	19.3181	19.153	17.6659	22.6742	18.9721	15.1486	27.6873	34.2679	20.1565	15.7628	20.7253	23.744	20.0305	21.3477	18.5155	91.8034	0.0380475	0.0379756	0.0524968	0.068506
32.82	5.89198	4.19841	5.00893	6.53552	15.0764	15.1959	14.3738	15.9025	20.1324	16.0046	19.8644	22.7382	15.4328	12.9984	14.3956	13.4992	15.3277	15.7836	14.5219	15.7082	15.8868	16.3482	16.683	16.0705	18.3325	17.2271	14.5467	17.6689	15.4654	19.2648	19.1299	17.6611	22.6162	18.9897	15.0961	27.6359	34.2764	20.1314	15.7933	20.7468	23.7417	20.0197	21.291	18.4969	92.3907	0.0416713	0.0364504	0.0525266	0.0677701
32.87	5.88535	4.22949	5.00605	6.5553	15.0605	15.1986	14.369	15.8653	20.1251	16.0002	19.8391	22.7458	15.4164	12.9819	14.3832	13.4571	15.2936	15.7425	14.4627	15.7002	15.8284	16.3439	16.6143	16.0519	18.325	17.2015	14.5205	17.5965	15.4377	19.2494	19.111	17.631	22.5909	18.9603	15.1169	27.6263	34.1391	20.0992	15.739	20.6828	23.7032	19.9484	21.2626	18.4465	92.978	0.0439796	0.038923	0.052288	0.0656105
32.98	5.85853	4.21432	5.01357	6.56648	15.0087	15.1729	14.3471	15.8253	20.1033	15.9893	19.7851	22.7206	15.3859	13.0007	14.3084	13.4126	15.2679	15.7352	14.4518	15.6785	15.8392	16.29	16.6322	16.034	18.3429	17.1871	14.5134	17.6217	15.4111	19.2006	19.111	17.5941	22.5763	18.9421	15.0843	27.5076	34.0387	20.0814	15.7212	20.6614	23.6782	19.9698	21.2697	18.45	93.5654	0.041524	0.0427618	0.05188	0.0627102
33.13	5.87769	4.2219	5.02484	6.55158	14.9976	15.1435	14.2996	15.8362	20.049	15.9316	19.7599	22.6487	15.344	12.9819	14.3271	13.4052	15.2458	15.7242	14.4191	15.664	15.8104	16.29	16.5749	15.9875	18.3071	17.1585	14.4811	17.5641	15.3732	19.1818	19.0663	17.5682	22.536	18.8912	15.0771	27.5076	34.0351	20.0956	15.6962	20.6187	23.6391	19.8913	21.1948	18.425	94.1527	0.0363605	0.0436443	0.0504749	0.0642435
33.19	5.87489	4.21506	5.00317	6.53409	14.9892	15.0947	14.3167	15.7808	20.0163	15.8803	19.7453	22.6563	15.3314	12.92	14.3221	13.3594	15.2448	15.6795	14.3962	15.6415	15.77	16.2426	16.5635	16.0154	18.2674	17.1293	14.4585	17.524	15.3569	19.1326	19.0138	17.5455	22.507	18.8654	15.0653	27.4836	33.9838	20.0349	15.6491	20.5903	23.6183	19.877	21.1521	18.4139	94.74	0.0363605	0.0436443	0.0504749	0.0642435
33.3	5.88743	4.2196	5.02661	6.5427	14.9696	15.0974	14.2644	15.78	20.0452	15.9119	19.7092	22.5667	15.3418	12.9034	14.2685	13.358	15.1813	15.7115	14.3805	15.6189	15.7547	16.2239	16.5199	15.9573	18.2348	17.0822	14.418	17.5055	15.3102	19.1209	18.9613	17.5375	22.4706	18.8287	15.0064	27.4093	33.9396	20.0277	15.6376	20.5618	23.5263	19.8841	21.1094	18.3813
33.39	5.87769	4.21432	5.0286	6.53667	14.9348	15.0847	14.274	15.7526	19.9875	15.863	19.6914	22.5336	15.283	12.8951	14.2635	13.3237	15.1722	15.6658	14.3573	15.57	15.7348	16.2182	16.5248	15.9302	18.2248	17.0905	14.4309	17.5138	15.2897	19.0691	18.9435	17.4686	22.4298	18.793	15.0084	27.3672	33.7914	19.967	15.6214	20.5118	23.5073	19.8129	21.0734	18.3426
33.54	5.90763	4.23932	5.01246	6.55131	14.9057	15.0265	14.2085	15.71	19.9763	15.857	19.6226	22.5131	15.2491	12.8717	14.2673	13.3233	15.1618	15.6192	14.3286	15.5819	15.6891	16.1909	16.5012	15.9064	18.1915	17.0458	14.4062	17.4546	15.2826	19.034	18.9125	17.4594	22.3866	18.8065	14.9657	27.3097	33.7053	19.9633	15.5832	20.4942	23.5019	19.8163	21.0881	18.3272
33.6	5.901	4.21729	5.0171	6.5189	14.8639	15.0071	14.2037	15.6837	19.9074	15.8417	19.5972	22.499	15.2442	12.8777	14.21	13.3145	15.1498	15.611	14.3275	15.5448	15.6702	16.1758	16.4576	15.8806	18.1553	17.0165	14.3621	17.4397	15.2625	18.9772	18.8637	17.4181	22.3319	18.7298	14.9249	27.2281	33.6933	19.9382	15.5753	20.4479	23.4312	19.7627	21.0239	18.2982
33.7	5.88639	4.22644	5.04452	6.52291	14.8634	15.0139	14.1706	15.6354	19.9005	15.8044	19.576	22.4512	15.2132	12.8143	14.1838	13.2927	15.0976	15.5662	14.2981	15.5185	15.6944	16.1565	16.4417	15.84	18.1171	16.9968	14.3473	17.4161	15.2088	18.9559	18.85	17.3978	22.3018	18.7126	14.9423	27.2209	33.6217	19.8812	15.5528	20.405	23.4295	19.7273	20.9842	18.2707
33.85	5.8665	4.22488	5.01334	6.53009	14.8343	14.963	14.1525	15.6364	19.8784	15.7695	19.5395	22.4018	15.2136	12.7909	14.1576	13.2626	15.0835	15.5598	14.2947	15.4652	15.6378	16.1327	16.4038	15.8555	18.1267	16.9879	14.3405	17.4253	15.2055	18.9208	18.8376	17.3812	22.277	18.6315	14.8814	27.1633	33.6036	19.881	15.5325	20.3873	23.3884	19.6664	20.9667	18.2767
33.91	5.88567	4.23627	5.00582	6.53382	14.8232	14.9519	14.1159	15.6073	19.8313	15.737	19.4855	22.3874	15.1564	12.7833	14.1576	13.2403	15.0872	15.5342	14.2366	15.4689	15.6054	16.0932	16.411	15.8197	18.0658	16.9592	14.2795	17.3461	15.1979	18.9095	18.7743	17.3849	22.2367	18.6351	14.8127	27.102	33.5498	19.8595	15.5111	20.3374	23.3314	19.6414	20.9596	18.2409
34.01	5.89717	4.22868	5.0171	6.53382	14.7898	14.9152	14.1013	15.6	19.8313	15.7333	19.5143	22.3442	15.1755	12.7569	14.1351	13.2181	15.0725	15.5122	14.2293	15.4182	15.5982	16.0608	16.3859	15.7982	18.0515	16.9126	14.2615	17.3497	15.1561	18.8795	18.7519	17.3295	22.1853	18.606	14.8452	27.066	33.4386	19.7951	15.4682	20.3089	23.335	19.6379	20.9167	18.1907
34.15	5.91355	4.22562	5.03303	6.52751	14.7776	14.8921	14.1038	15.5446	19.7442	15.7	19.442	22.359	15.1324	12.7138	14.1002	13.1944	15.0346	15.4748	14.2064	15.4028	15.5541	16.0385	16.317	15.7401	18.0009	16.9048	14.2533	17.3096	15.1322	18.864	18.7515	17.2956	22.1709	18.6093	14.8406	27.0312	33.3835	19.7629	15.471	20.2625	23.2928	19.5664	20.8918	18.1832
34.26	5.89821	4.22183	5.01799	6.52005	14.7406	14.8921	14.0819	15.5701	19.7768	15.6819	19.424	22.2689	15.14	12.7327	14.0853	13.1944	14.9794	15.4638	14.1845	15.3992	15.5216	16.0241	16.2919	15.7437	18.026	16.8332	14.2533	17.2988	15.1018	18.8301	18.6994	17.2587	22.1269	18.5874	14.7574	26.9195	33.3261	19.7843	15.4246	20.2554	23.2571	19.5843	20.8168	18.1474
34.36	5.92994	4.22257	5.00758	6.51001	14.721	14.8689	14.0478	15.5219	19.7368	15.6449	19.4094	22.2368	15.0893	12.6783	14.0802	13.1782	14.9968	15.4153	14.1507	15.3621	15.5135	15.9946	16.2912	15.7178	18.0005	16.8326	14.2091	17.2622	15.0513	18.7808	18.6728	17.2506	22.1088	18.5434	14.7817	26.9135	33.2639	19.7306	15.4273	20.1984	23.1507	19.5342	20.8169	18.104
34.46	5.91843	4.21498	5.01511	6.50628	14.6988	14.8175	14.0295	15.5255	19.6752	15.6233	19.3769	22.2224	15.0664	12.6971	14.0316	13.1188	14.9636	15.3933	14.1288	15.3332	15.4991	15.9623	16.2518	15.6928	17.9361	16.8218	14.1912	17.2298	15.0323	18.777	18.6207	17.2137	22.0575	18.547	14.7563	26.8702	33.2029	19.7449	15.3666	20.1805	23.2113	19.5199	20.7632	18.0789
34.51	5.89158	4.23397	5.01135	6.51747	14.6618	14.7954	13.993	15.4709	19.6498	15.6052	19.3409	22.1972	15.0435	12.6631	14.0091	13.1003	14.9526	15.3933	14.1325	15.3006	15.4883	15.8976	16.2267	15.6748	17.9397	16.811	14.166	17.2118	15.0741	18.7206	18.6319	17.1952	22.0428	18.4778	14.731	26.8234	33.1168	19.702	15.3666	20.1342	23.1293	19.4949	20.774	18.0896
34.67	5.8895	4.24006	5.02462	6.51144	14.6714	14.7865	13.9697	15.4546	19.6574	15.5636	19.3052	22.175	15.0534	12.6323	13.978	13.0845	14.9215	15.3623	14.0984	15.2844	15.4504	15.9136	16.2317	15.6729	17.8796	16.78	14.1575	17.1805	15.0156	18.6802	18.5471	17.1559	21.9838	18.4422	14.7294	26.7995	33.1123	19.6879	15.3077	20.1128	23.0677	19.4453	20.7309	18.0152
34.76	5.90237	4.2438	5.014	6.50225	14.6103	14.7554	13.9674	15.4427	19.6058	15.5448	19.2898	22.1153	15.0056	12.6131	13.9791	13.0515	14.8905	15.3502	14.0381	15.258	15.3847	15.906	16.1922	15.6258	17.9026	16.759	14.1807	17.1525	14.9946	18.6477	18.5299	17.1341	21.9481	18.4511	14.6772	26.7114	33.005	19.6623	15.2962	20.0521	23.0809	19.3982	20.6848	18.0203
34.86	5.89749	4.26205	4.9943	6.50484	14.6151	14.7381	13.9577	15.4436	19.5988	15.5312	19.2647	22.0537	14.9686	12.6223	13.9354	13.0381	14.8694	15.2927	14.0174	15.2227	15.4036	15.8673	16.1786	15.5944	17.8922	16.7237	14.0884	17.1458	14.9691	18.6369	18.5005	17.131	21.8929	18.4042	14.6674	26.6671	32.9741	19.5694	15.2649	20.045	23.0234	19.3483	20.6347	18.0064
34.97	5.89925	4.25295	5.02263	6.51001	14.5692	14.6887	13.8906	15.3981	19.5484	15.4896	19.2147	22.0603	14.9481	12.5725	13.9455	13.0186	14.8531	15.2763	14.0197	15.2536	15.373	15.8401	16.1729	15.5531	17.8215	16.7071	14.0942	17.147	14.9335	18.589	18.4567	17.0954	21.8778	18.3686	14.6115	26.6253	32.8943	19.5696	15.2381	20.0201	23.0188	19.3558	20.6239	17.9678
35.06	5.91563	4.24231	5.0047	6.50742	14.5644	14.695	13.8894	15.3718	19.5047	15.4706	19.1928	22.0174	14.924	12.5369	13.9143	13.0283	14.8189	15.2643	13.9895	15.202	15.3613	15.8034	16.1076	15.5666	17.7924	16.6814	14.068	17.096	14.9323	18.581	18.4302	17.0652	21.8707	18.3463	14.6286	26.6264	32.8391	19.5767	15.2372	19.9701	22.9872	19.3092	20.5524	17.9494
35.16	5.91668	4.23546	5.00182	6.5123	14.5447	14.6645	13.9028	15.3308	19.5117	15.4481	19.1746	22.0069	14.8655	12.5278	13.8681	12.9489	14.7773	15.2634	13.9665	15.1612	15.3459	15.8133	16.1033	15.555	17.8027	16.652	14.0417	17.0414	14.8475	18.5127	18.3924	17.0423	21.8012	18.2913	14.5841	26.5518	32.7372	19.5479	15.2078	19.9095	22.9092	19.2734	20.5489	17.8809
35.31	5.90621	4.2362	5.01776	6.47986	14.5325	14.6192	13.8613	15.3444	19.4572	15.4038	19.1419	21.9639	14.8872	12.5375	13.863	12.9215	14.7947	15.2075	13.9289	15.1747	15.2837	15.737	16.0379	15.5004	17.7879	16.637	14.0406	17.0336	14.8805	18.4972	18.3845	17.0306	21.7684	18.3054	14.5541	26.5493	32.6891	19.4869	15.2248	19.8702	22.8776	19.2589	20.5239	17.9235
35.37	5.90692	4.24536	5.01511	6.46897	14.51	14.6115	13.8357	15.3327	19.4324	15.4101	19.1353	21.9235	14.8641	12.5007	13.8482	12.9036	14.75	15.2031	13.9325	15.1631	15.2684	15.761	16.0653	15.5137	17.7749	16.5996	14.0296	17.0318	14.8727	18.4724	18.3449	16.9809	21.7385	18.2447	14.5319	26.4199	32.6575	19.4874	15.1703	19.8632	22.8513	19.2523	20.463	17.8746
35.47	5.89054	4.23702	5.0067	6.47902	14.4741	14.5906	13.8077	15.2827	19.4108	15.411	19.0887	21.9124	14.8462	12.4947	13.8046	12.9347	14.7511	15.1748	13.8791	15.1206	15.2693	15.7295	16.0338	15.45	17.7718	16.5931	13.9912	16.9964	14.8169	18.439	18.3119	16.9705	21.7274	18.2488	14.5112	26.4441	32.6374	19.5054	15.1355	19.8312	22.8151	19.2133	20.4737	17.8428
35.56	5.9118	4.23851	5.00847	6.49623	14.4977	14.5773	13.8126	15.2626	19.3815	15.3514	19.0522	21.8661	14.8286	12.4462	13.787	12.9095	14.7416	15.1546	13.8985	15.0825	15.2423	15.7171	16.0144	15.4197	17.6849	16.5415	13.9674	16.9627	14.8107	18.4305	18.2624	16.9728	21.6763	18.2225	14.5055	26.3634	32.5377	19.4371	15.1373	19.7918	22.7768	19.1915	20.4666	17.824
35.7	5.9254	4.259	4.99141	6.47613	14.4399	14.5457	13.7662	15.2388	19.3593	15.2989	19.03	21.8054	14.8185	12.4242	13.7619	12.8584	14.7136	15.1599	13.8852	15.0408	15.208	15.6867	15.9769	15.4215	17.6876	16.5151	13.94	16.9399	14.7627	18.3805	18.2279	16.9418	21.607	18.1633	14.4852	26.3258	32.4558	19.4154	15.0962	19.7524	22.7563	19.1661	20.413	17.8338
35.79	5.909	4.24685	4.99806	6.47498	14.4188	14.5357	13.7711	15.2362	19.3269	15.3143	19.0123	21.7907	14.7854	12.3917	13.7408	12.8599	14.6963	15.0694	13.8319	15.0381	15.1729	15.648	15.9598	15.4009	17.6629	16.5194	13.9268	16.9153	14.7373	18.3321	18.2582	16.9315	21.6031	18.1273	14.4537	26.2419	32.4214	19.3869	15.0649	19.7097	22.6988	19.1164	20.3808	17.7339
35.89	5.89853	4.2514	4.99894	6.47613	14.3917	14.5236	13.7479	15.1842	19.3085	15.2917	18.9687	21.7585	14.7803	12.3977	13.7357	12.8584	14.6399	15.0611	13.8052	15.0154	15.1755	15.64	15.9698	15.357	17.6266	16.4685	13.9256	16.8751	14.7323	18.3278	18.198	16.879	21.5739	18.0977	14.4309	26.2177	32.3409	19.3724	15.0819	19.6668	22.6993	19.0983	20.3558	17.7585
35.98	5.93307	4.24001	5.00647	6.49852	14.4065	14.4831	13.715	15.1733	19.2505	15.2447	18.9435	21.7369	14.7345	12.4053	13.7245	12.851	14.6289	15.0721	13.8234	15.0118	15.1359	15.6184	15.9016	15.3391	17.5944	16.4326	13.8753	16.857	14.7095	18.2902	18.1645	16.8642	21.5299	18.0904	14.42	26.2068	32.2548	19.3366	15.0283	19.674	22.6993	19.0519	20.32	17.7478
36.04	5.93412	4.26735	5.01112	6.46607	14.3831	14.4709	13.6955	15.1578	19.2539	15.2474	18.9288	21.7083	14.7066	12.3696	13.7007	12.7753	14.613	15.0638	13.753	15	15.1097	15.6139	15.8936	15.3346	17.5832	16.4391	13.8383	16.8204	14.712	18.2257	18.1416	16.8154	21.5044	18.0754	14.3936	26.161	32.1922	19.3508	15.0131	19.6239	22.5963	19.0124	20.2843	17.7007
36.19	5.91493	4.24835	4.99229	6.46607	14.3535	14.4636	13.6808	15.1323	19.2285	15.2366	18.8963	21.6795	14.6913	12.3092	13.6819	12.7864	14.6204	15.0089	13.7421	14.9239	15.1061	15.542	15.8685	15.3095	17.5187	16.4212	13.8203	16.8132	14.6246	18.1805	18.0894	16.7858	21.453	18.0463	14.3537	26.1466	32.1312	19.3329	14.9845	19.5989	22.5606	18.9874	20.2771	17.6827
36.27	5.93028	4.24835	5.00359	6.49967	14.2942	14.4268	13.6625	15.1032	19.1959	15.2004	18.853	21.6398	14.6798	12.3167	13.652	12.7567	14.5798	14.9979	13.7348	14.9312	15.0772	15.56	15.8613	15.3131	17.5151	16.3853	13.8347	16.7807	14.6322	18.173	18.0857	16.771	21.4053	18.0317	14.3248	26.0673	32.0917	19.2863	14.9417	19.5526	22.5713	18.9517	20.2199	17.6541
36.42	5.91911	4.26276	5.01842	6.48558	14.282	14.3817	13.6246	15.0628	19.1405	15.1641	18.8482	21.5938	14.6482	12.3065	13.6241	12.7174	14.5643	14.9682	13.6863	14.891	15.0843	15.5026	15.8366	15.2666	17.488	16.3861	13.83	16.7529	14.5969	18.2009	18.0312	16.757	21.4131	17.9678	14.324	26.028	32.0066	19.2462	14.9308	19.5592	22.5194	18.9472	20.1912	17.6199
36.52	5.91526	4.27417	4.99959	6.45569	14.2709	14.3891	13.6209	15.0701	19.1259	15.1171	18.7869	21.5974	14.6367	12.2951	13.6054	12.7062	14.5606	14.9315	13.6571	14.8692	15.0446	15.499	15.7971	15.2235	17.4987	16.3394	13.7869	16.7529	14.6121	18.0992	17.9827	16.757	21.3653	17.9605	14.2878	25.945	31.9958	19.2606	14.8986	19.4878	22.4908	18.8901	20.134	17.627
36.62	5.95367	4.25516	5.01466	6.45195	14.2413	14.3559	13.6136	15.0264	19.0969	15.1171	18.7977	21.5577	14.6252	12.2573	13.5904	12.7025	14.4869	14.9425	13.6389	14.8293	15.0048	15.463	15.8079	15.2199	17.4342	16.2999	13.7581	16.7241	14.555	18.0653	17.9678	16.6719	21.3139	17.9496	14.2841	25.9306	31.888	19.2104	14.8593	19.4664	22.448	18.8651	20.1197	17.5768
36.7	5.95788	4.26958	5.00689	6.46399	14.2365	14.3034	13.5609	14.9969	19.0668	15.1097	18.7857	21.5116	14.5935	12.2508	13.5775	12.6669	14.4897	14.9091	13.6486	14.8471	14.9938	15.456	15.7688	15.1948	17.4429	16.2971	13.7391	16.6818	14.5425	18.0743	17.9357	16.6948	21.2886	17.8856	14.2725	25.8731	31.8782	19.1881	14.8626	19.4123	22.396	18.8283	20.1267	17.5353
36.81	5.96557	4.26197	5.01066	6.4939	14.2291	14.3108	13.5646	15.0042	19.0487	15.0734	18.7387	21.4575	14.582	12.2319	13.555	12.652	14.4824	14.8834	13.6121	14.8398	14.9577	15.4307	15.7472	15.1589	17.4357	16.2576	13.7139	16.6637	14.5006	18.0479	17.9021	16.6689	21.2629	17.8856	14.2434	25.8478	31.7775	19.1523	14.8555	19.398	22.4281	18.8105	20.0837	17.5317
36.94	5.94635	4.26577	4.98804	6.4453	14.2068	14.2813	13.539	14.986	19.0196	15.0662	18.6881	21.4502	14.5438	12.1978	13.54	12.6371	14.4602	14.8651	13.6121	14.8072	14.9468	15.3947	15.7292	15.1517	17.4178	16.2396	13.6887	16.6457	14.4891	17.9763	17.9133	16.6429	21.2298	17.8564	14.2144	25.8081	31.7667	19.1559	14.834	19.3587	22.3603	18.7676	20.0372	17.5246
37.03	5.97431	4.27033	5.01532	6.45766	14.1574	14.2986	13.501	14.9485	19.023	15.0073	18.6661	21.4829	14.4928	12.1735	13.5011	12.617	14.4369	14.8604	13.5671	14.7881	14.9748	15.3975	15.7033	15.1364	17.367	16.2102	13.6983	16.6414	14.4612	17.9417	17.8418	16.5866	21.1895	17.8413	14.2024	25.7982	31.686	19.0876	14.8116	19.3371	22.3142	18.7745	20.0264	17.5133
37.12	5.97152	4.27109	5.03883	6.4962	14.1784	14.2495	13.5034	14.9438	18.961	15.0136	18.6694	21.3784	14.526	12.1643	13.4923	12.6007	14.3915	14.8227	13.5513	14.7508	14.9196	15.3642	15.6665	15.1104	17.3414	16.2238	13.6683	16.6335	14.4371	17.9449	17.8262	16.5748	21.1564	17.7934	14.1396	25.7233	31.6125	19.0981	14.7963	19.294	22.2824	18.742	20.0084	17.484
37.22	5.98344	4.26268	5.01598	6.49331	14.1513	14.2485	13.4873	14.907	18.9344	15.0061	18.632	21.379	14.4788	12.1502	13.4492	12.5761	14.3425	14.8111	13.5135	14.7503	14.9012	15.3318	15.6596	15.1103	17.3177	16.1526	13.6348	16.5911	14.4168	17.8859	17.8089	16.5717	21.142	17.7439	14.1532	25.6909	31.5845	19.0686	14.728	19.2791	22.2695	18.7302	19.9616	17.4533
37.32	5.98065	4.28249	5.02819	6.472	14.1018	14.2363	13.453	14.8804	18.9232	14.9652	18.6244	21.3286	14.4431	12.1485	13.4441	12.582	14.3931	14.7954	13.5232	14.7202	14.8568	15.2624	15.6336	15.0698	17.3028	16.1662	13.6011	16.5724	14.3965	17.8476	17.8046	16.556	21.1273	17.758	14.1521	25.6702	31.5037	19.0468	14.7521	19.2288	22.2091	18.6655	19.9149	17.442
37.41	5.97951	4.28102	5.03637	6.45829	14.1053	14.2024	13.4611	14.8889	18.894	14.9407	18.5778	21.3123	14.4583	12.1001	13.4156	12.5405	14.3626	14.7568	13.5018	14.7144	14.8578	15.3092	15.6148	15.0343	17.3092	16.1643	13.6227	16.5553	14.3698	17.8587	17.7333	16.5321	21.0422	17.7495	14.1004	25.5978	31.4872	19.053	14.7316	19.2095	22.1799	18.6295	19.9085	17.4086
37.52	5.99871	4.28862	5.01754	6.48817	14.0682	14.173	13.4282	14.8416	18.8541	14.9191	18.5344	21.3087	14.4201	12.1152	13.4119	12.5517	14.311	14.7348	13.48	14.6709	14.8398	15.2516	15.5897	15.0092	17.2661	16.1105	13.5939	16.512	14.3432	17.8098	17.7408	16.4914	21.0202	17.7204	14.0895	25.5401	31.3579	18.9957	14.6744	19.1774	22.1371	18.6081	19.9121	17.3942
37.64	5.9893	4.27492	5.01177	6.47178	14.051	14.1485	13.4	14.8323	18.8353	14.8918	18.541	21.2441	14.3985	12.1044	13.4241	12.5078	14.3013	14.7107	13.4556	14.6145	14.7945	15.2534	15.5557	15.0181	17.24	16.091	13.5951	16.5034	14.3406	17.8236	17.6612	16.4713	21.0129	17.6865	14.0727	25.4913	31.3187	18.9344	14.6689	19.1484	22.1627	18.5861	19.8368	17.404
37.72	6.00375	4.27868	5.01309	6.46451	14.0275	14.1366	13.3796	14.811	18.8213	14.8855	18.4797	21.213	14.401	12.0613	13.3577	12.5076	14.2933	14.7147	13.41	14.6367	14.7809	15.2479	15.558	14.98	17.2094	16.0583	13.5507	16.5073	14.3088	17.7494	17.6588	16.4485	20.9507	17.663	14.0395	25.5039	31.2265	18.9355	14.6375	19.1107	22.0839	18.5402	19.8289	17.3269
37.88	6.02037	4.2916	5.02375	6.47826	14.0127	14.0891	13.3493	14.7877	18.8031	14.8735	18.4755	21.2146	14.3702	12.068	13.3673	12.4707	14.2756	14.6724	13.413	14.6133	14.7688	15.1973	15.5262	14.9434	17.1848	16.0565	13.5506	16.4773	14.2934	17.738	17.6364	16.3944	20.9511	17.6346	14.0439	25.4096	31.1847	18.9686	14.6256	19.0797	22.0592	18.5402	19.774	17.3241
37.97	6.05509	4.30305	5.01619	6.48576	13.9866	14.1038	13.3235	14.7657	18.763	14.8699	18.4284	21.1748	14.3549	12.0224	13.3222	12.4633	14.2867	14.6356	13.3983	14.5987	14.7471	15.1973	15.4974	14.9362	17.1487	16.0276	13.482	16.423	14.2552	17.7153	17.584	16.4129	20.9032	17.5944	14.0111	25.3517	31.145	18.8679	14.6184	19.0474	22.0592	18.5043	19.7812	17.2989
38.06	6.05079	4.28092	5.03531	6.46617	13.9879	14.0975	13.3178	14.7845	18.7825	14.8303	18.3972	21.1309	14.3447	12.0177	13.3202	12.4209	14.2433	14.6363	13.3523	14.5593	14.733	15.1937	15.454	14.9148	17.169	15.9766	13.4761	16.3896	14.2489	17.6801	17.5865	16.3865	20.8478	17.5673	13.983	25.3555	31.0796	18.8797	14.6009	19.0375	22.0077	18.4661	19.7564	17.265
38.19	6.04416	4.29695	5.02487	6.47482	13.9159	14.0557	13.3128	14.7579	18.7203	14.8039	18.3751	21.102	14.2935	11.9667	13.2699	12.4007	14.2088	14.6095	13.3474	14.5619	14.6741	15.1278	15.4639	14.8743	17.1396	15.9831	13.4713	16.3998	14.1942	17.6076	17.5484	16.3559	20.8183	17.5265	13.9782	25.2948	31.0058	18.8327	14.5568	18.9621	21.9686	18.4335	19.7384	17.2537
38.28	6.05572	4.28932	5.03621	6.46357	13.9308	14.0335	13.2871	14.7249	18.6838	14.7785	18.328	21.0803	14.2974	11.9477	13.2624	12.3634	14.1792	14.5654	13.3108	14.5255	14.6632	15.1134	15.4351	14.9103	17.1108	15.9543	13.4496	16.3744	14.2171	17.6114	17.4997	16.3374	20.8147	17.5008	13.9418	25.226	30.9229	18.8687	14.5245	18.9155	21.9686	18.412	19.6881	17.2392
38.37	6.04137	4.29389	5.01441	6.47972	13.8998	14.0397	13.2784	14.6946	18.6762	14.752	18.3421	21.0334	14.2769	11.946	13.2761	12.373	14.1743	14.5679	13.3241	14.5026	14.6694	15.1124	15.4018	14.8481	17.0995	15.9571	13.4339	16.3411	14.1967	17.5805	17.4916	16.3254	20.7704	17.4966	13.9261	25.2232	30.9067	18.7678	14.502	18.9296	21.908	18.3507	19.6628	17.1991
38.46	6.05743	4.29924	5.04198	6.46128	13.8961	14.0064	13.275	14.6686	18.6517	14.7515	18.2853	20.9969	14.254	11.9321	13.2464	12.3628	14.1816	14.5602	13.2842	14.5094	14.6725	15.0791	15.4188	14.8186	17.0544	15.9162	13.4232	16.3433	14.17	17.575	17.4448	16.2871	20.7631	17.4654	13.9005	25.1845	30.8398	18.7829	14.4835	18.8694	21.9036	18.3804	19.6452	17.1971
38.55	6.07993	4.30152	5.01441	6.46847	13.8849	13.9879	13.2563	14.6764	18.6179	14.7375	18.2878	21.008	14.2309	11.9118	13.2046	12.3246	14.1817	14.5422	13.2583	14.4735	14.6332	15.0546	15.3981	14.8121	17.0347	15.9139	13.4195	16.3267	14.1509	17.5238	17.4504	16.2809	20.6894	17.4417	13.8897	25.1436	30.8021	18.7929	14.484	18.8579	21.8865	18.3435	19.6161	17.1811
38.69	6.0645	4.28244	5.02954	6.47222	13.87	13.9436	13.2122	14.6105	18.6034	14.6976	18.2334	20.9067	14.1848	11.8928	13.1933	12.3134	14.1373	14.5091	13.2547	14.4699	14.6078	15.0655	15.3477	14.7725	16.9987	15.9031	13.369	16.3013	14.1318	17.5125	17.3979	16.2437	20.6562	17.4271	13.8751	25.0784	30.7156	18.739	14.4697	18.8436	21.8149	18.3184	19.5766	17.1522
38.79	6.07499	4.30458	5.03621	6.46357	13.8303	13.9411	13.2025	14.6372	18.5636	14.6804	18.2157	20.9464	14.1708	11.8718	13.1872	12.3186	14.1089	14.4771	13.2085	14.4346	14.5835	15.0122	15.345	14.7915	17.0101	15.8282	13.3666	16.284	14.114	17.4602	17.3799	16.2371	20.6415	17.391	13.8654	25.0414	30.6921	18.7465	14.4313	18.7757	21.811	18.2793	19.5228	17.1024
38.86	6.05894	4.31069	5.05023	6.47076	13.8079	13.93	13.2132	14.6157	18.5371	14.6592	18.229	20.9177	14.1899	11.8591	13.1603	12.2767	14.109	14.4591	13.2192	14.4131	14.584	15.0022	15.3279	14.7741	17.0047	15.8618	13.3521	16.2818	14.0718	17.4544	17.3629	16.2049	20.6414	17.3527	13.8327	25.0076	30.6038	18.6953	14.4174	18.7714	21.7688	18.2066	19.5081	17.097
38.96	6.07437	4.29541	5.03889	6.4295	13.7967	13.9041	13.1397	14.5938	18.5334	14.641	18.1637	20.8778	14.14	11.8667	13.1641	12.2916	14.0645	14.4333	13.1899	14.4131	14.5514	14.9552	15.2882	14.7273	16.9867	15.8438	13.3232	16.213	14.0527	17.4014	17.3104	16.1863	20.6303	17.3527	13.8145	24.9677	30.5136	18.6449	14.403	18.7714	21.7509	18.1994	19.4973	17.0754
39.08	6.08316	4.31909	5.01329	6.42689	13.7582	13.8955	13.1384	14.5561	18.4966	14.6145	18.1525	20.8671	14.131	11.789	13.1439	12.2602	14.0078	14.4212	13.1667	14.3793	14.5213	14.947	15.2585	14.7119	16.9465	15.7998	13.3003	16.2122	14.0628	17.4272	17.3173	16.1743	20.5418	17.3191	13.7951	24.8816	30.5082	18.6483	14.3877	18.7281	21.7189	18.1595	19.4468	17.0244
39.22	6.08594	4.30687	5.04267	6.42575	13.7856	13.8672	13.1066	14.5499	18.4606	14.5793	18.1094	20.8308	14.0939	11.8097	13.0964	12.2133	14.0164	14.4149	13.1314	14.3586	14.5333	14.9082	15.2197	14.6841	16.9147	15.7717	13.2979	16.2021	13.9992	17.3749	17.2655	16.1603	20.5271	17.2941	13.7672	24.8736	30.4343	18.627	14.36	18.6925	21.6756	18.1527	19.4038	17.0394
39.32	6.09149	4.32824	5.01819	6.44222	13.7435	13.8438	13.0946	14.5264	18.4285	14.5741	18.0776	20.8017	14.0966	11.7903	13.0767	12.2164	14.004	14.3694	13.1304	14.3353	14.4593	14.9246	15.2179	14.6933	16.9195	15.7661	13.2824	16.1783	14.0172	17.3083	17.2182	16.1137	20.483	17.2697	13.7514	24.8322	30.373	18.606	14.3441	18.6536	21.6142	18.1212	19.3754	17.0009
39.41	6.11571	4.32137	5.04556	6.44336	13.7422	13.8019	13.0859	14.4961	18.45	14.544	18.0917	20.7836	14.0876	11.7734	13.0677	12.2223	13.9806	14.3609	13.1291	14.3196	14.4872	14.8767	15.2242	14.6599	16.9225	15.7329	13.263	16.1377	14.0006	17.3	17.2325	16.1092	20.4645	17.2471	13.7211	24.7859	30.317	18.5553	14.3036	18.6354	21.5894	18.1136	19.3716	16.9895
39.49	6.10739	4.31222	5.04824	6.42802	13.7123	13.7796	13.0708	14.5001	18.4015	14.519	18.0723	20.7367	14.049	11.7759	13.0408	12.1877	13.9769	14.3759	13.1068	14.309	14.4442	14.8629	15.171	14.6461	16.8666	15.7304	13.2376	16.168	13.9774	17.279	17.1966	16.0806	20.4533	17.2343	13.7029	24.7266	30.2105	18.5616	14.2968	18.6131	21.5686	18.0659	19.364	16.9769
39.63	6.11956	4.32137	5.04556	6.47336	13.6901	13.7686	13.0271	14.4595	18.3844	14.5512	18.0445	20.7293	14.0492	11.7468	13.0489	12.1588	13.9806	14.3168	13.0889	14.2796	14.4691	14.8478	15.1557	14.6275	16.8505	15.6933	13.2017	16.1124	13.9509	17.2282	17.18	16.0609	20.3724	17.1849	13.6811	24.6989	30.1944	18.5194	14.2892	18.5351	21.5643	18.0276	19.3141	16.9571
39.7	6.12728	4.32519	5.02286	6.43961	13.6752	13.7501	13.0418	14.4705	18.3881	14.5077	18.0337	20.6931	14.0032	11.705	13.0037	12.1588	13.9547	14.3352	13.0669	14.2833	14.4256	14.8369	15.1485	14.5987	16.8253	15.686	13.2161	16.0943	13.9203	17.213	17.135	16.0572	20.4092	17.1446	13.6774	24.6627	30.1331	18.5158	14.2749	18.5243	21.5284	18.0347	19.2638	16.9427
39.84	6.11463	4.34351	5.04845	6.46472	13.643	13.7514	13.0211	14.4313	18.3192	14.516	17.9906	20.6351	13.9969	11.6992	12.9751	12.1269	13.9115	14.3105	13.0281	14.2371	14.3868	14.8307	15.1422	14.6033	16.8547	15.6328	13.1957	16.1131	13.9102	17.1571	17.1245	15.9838	20.3429	17.1452	13.6605	24.6041	30.0556	18.473	14.2257	18.5031	21.5318	17.9813	19.2999	16.9289
39.92	6.12679	4.32976	5.04198	6.45753	13.6506	13.744	13.0032	14.4237	18.3496	14.4756	17.9629	20.6423	13.9971	11.693	13.0058	12.1279	13.9374	14.2772	12.9919	14.2368	14.3828	14.7939	15.1234	14.5775	16.799	15.6245	13.1707	16.0937	13.8952	17.1744	17.0855	16.0198	20.3211	17.1105	13.6786	24.5874	29.9676	18.4631	14.2002	18.4467	21.4666	17.9431	19.2322	16.8983
40.02	6.14547	4.32824	5.03332	6.46847	13.6281	13.7477	12.9807	14.4021	18.2937	14.4579	17.9217	20.6388	13.9739	11.6726	12.9563	12.1082	13.9041	14.2554	13.0134	14.2225	14.3868	14.809	15.1206	14.5493	16.7719	15.6328	13.1452	16.0516	13.872	17.142	17.0271	15.9726	20.3061	17.1086	13.6386	24.5063	29.9222	18.4442	14.2114	18.4816	21.4351	17.9347	19.2281	16.8856
40.1	6.12233	4.33969	5.02954	6.43472	13.6021	13.707	12.9733	14.3838	18.2828	14.4216	17.9254	20.5989	13.947	11.6498	12.9563	12.0597	13.8781	14.2076	12.9988	14.1898	14.3578	14.7657	15.081	14.5205	16.7539	15.6112	13.1452	16.0444	13.8453	17.0852	17.0608	15.9504	20.2582	17.061	13.6313	24.4846	29.8609	18.4478	14.2078	18.4458	21.4064	17.8917	19.2029	16.8712
40.23	6.13499	4.33283	5.03421	6.45836	13.597	13.6688	12.9462	14.3461	18.2205	14.4023	17.943	20.5917	13.938	11.6443	12.9285	12.088	13.8362	14.1844	12.9792	14.1705	14.3495	14.7141	15.062	14.5014	16.7353	15.5707	13.1367	16.04	13.8554	17.0731	16.9777	15.9495	20.2544	17.0641	13.5937	24.5034	29.8481	18.4151	14.1601	18.4132	21.3672	17.859	19.1453	16.8562
40.33	6.14547	4.34733	5.04845	6.46097	13.5723	13.6996	12.9366	14.3874	18.199	14.4179	17.9036	20.5627	13.9163	11.6232	12.9111	12.0634	13.8337	14.1819	12.944	14.1352	14.3216	14.7296	15.0738	14.5061	16.7287	15.5788	13.073	15.9828	13.8377	17.0663	16.9747	15.9355	20.214	17.0281	13.5768	24.3976	29.796	18.3939	14.1827	18.3777	21.3706	17.8522	19.1203	16.846
40.44	6.13281	4.33892	5.04755	6.46732	13.5773	13.6639	12.9306	14.33	18.2104	14.3791	17.8461	20.5229	13.887	11.5794	12.8863	12.0128	13.8017	14.1757	12.9417	14.1473	14.2973	14.68	15.0351	14.4927	16.7185	15.5652	13.0779	15.9764	13.8161	17.0369	16.953	15.8733	20.1809	16.9775	13.5598	24.3788	29.7438	18.3546	14.1264	18.3458	21.3453	17.8275	19.1385	16.8106
40.53	6.13173	4.34197	5.06556	6.46617	13.5303	13.6245	12.9063	14.3494	18.1962	14.362	17.8139	20.465	13.8769	11.5736	12.8915	12.0219	13.7992	14.1511	12.8882	14.1193	14.255	14.7063	14.9927	14.4541	16.7048	15.5409	13.0576	15.9699	13.7678	17.0074	16.9387	15.8667	20.1847	16.9891	13.5392	24.3311	29.6412	18.3154	14.1023	18.3353	21.2913	17.828	19.0992	16.7968
40.67	6.15485	4.32671	5.04666	6.46243	13.5377	13.6061	12.8696	14.3275	18.1234	14.3366	17.8212	20.4577	13.8462	11.547	12.8539	12.0144	13.7807	14.1364	12.8773	14.112	14.2441	14.7027	14.9927	14.4289	16.6832	15.5228	13.054	15.9265	13.7717	16.9469	16.92	15.8556	20.111	16.9379	13.521	24.342	29.6051	18.3047	14.1203	18.2888	21.2663	17.7742	19.0597	16.804
40.75	6.14438	4.35419	5.03999	6.45982	13.5029	13.5937	12.8682	14.2935	18.1521	14.3173	17.7881	20.4541	13.8448	11.5452	12.8374	11.9755	13.7573	14.1426	12.8649	14.0782	14.2249	14.6258	14.9882	14.4243	16.6645	15.4932	13.013	15.9149	13.7588	16.9877	16.8781	15.8101	20.0593	16.9263	13.5234	24.2594	29.5888	18.2971	14.051	18.2454	21.2127	17.7558	18.9948	16.7422
40.84	6.15376	4.3412	5.0382	6.46503	13.4795	13.5482	12.871	14.2701	18.1275	14.3123	17.7673	20.4071	13.8284	11.5108	12.8404	11.9489	13.7524	14.0971	12.8567	14.0514	14.2235	14.6206	14.9793	14.4192	16.6514	15.4805	13.012	15.9309	13.731	16.9326	16.8421	15.7785	20.0485	16.902	13.5041	24.258	29.5242	18.305	14.064	18.2533	21.1944	17.7603	19.0168	16.7182
40.97	6.13835	4.37172	5.0571	6.48377	13.4609	13.5741	12.8195	14.2701	18.1056	14.3123	17.7347	20.4107	13.8016	11.5222	12.8216	11.9601	13.7228	14.0971	12.8786	14.0332	14.2054	14.6387	14.9613	14.3724	16.6191	15.4805	13.0047	15.8803	13.7387	16.8834	16.8421	15.8008	20.0411	16.9129	13.4604	24.182	29.4341	18.2655	14.0245	18.2139	21.1944	17.6994	18.9378	16.7074
41.05	6.14714	4.35723	5.06178	6.47742	13.4819	13.5433	12.8218	14.2507	18.0797	14.2494	17.7415	20.3926	13.7619	11.5204	12.7937	11.9622	13.7178	14.0886	12.8517	14.0211	14.197	14.5727	14.9099	14.375	16.6112	15.4544	13.0143	15.8867	13.6877	16.8789	16.8114	15.7628	20.0042	16.8684	13.4701	24.161	29.4213	18.2651	14.0162	18.1885	21.1696	17.6559	18.9411	16.714
41.13	6.14052	4.35037	5.08914	6.44857	13.4471	13.5124	12.8314	14.2167	18.061	14.2411	17.7011	20.3528	13.7873	11.4959	12.7772	11.942	13.7054	14.0617	12.7955	14.0018	14.1742	14.5717	14.9161	14.3451	16.5458	15.4175	12.9697	15.8353	13.6748	16.8138	16.7695	15.7582	20.0114	16.8348	13.4288	24.0928	29.3508	18.2288	13.99	18.1594	21.1625	17.6232	18.9409	16.6629
41.25	6.1339	4.36641	5.05979	6.44972	13.4383	13.5222	12.7675	14.2119	18.0387	14.2036	17.6862	20.3383	13.7782	11.4941	12.7531	11.9292	13.6968	14.0311	12.8087	14.0043	14.1767	14.549	14.8935	14.3476	16.5703	15.4167	12.9936	15.8489	13.6887	16.8395	16.7724	15.7498	19.9523	16.856	13.4276	24.0863	29.3019	18.2249	14.0356	18.1304	21.109	17.6227	18.9012	16.6695
41.39	6.18183	4.35342	5.06934	6.45493	13.3926	13.5026	12.7593	14.1959	18.0615	14.2386	17.6799	20.2949	13.7427	11.4597	12.7373	11.9063	13.6586	14.0224	12.7603	13.992	14.1355	14.5294	14.8883	14.3354	16.5392	15.3932	12.9349	15.8144	13.6418	16.7957	16.7291	15.6997	19.9121	16.7915	13.4192	24.0596	29.2086	18.1897	14.0162	18.1025	21.1087	17.6057	18.8837	16.624
41.47	6.16365	4.36182	5.07024	6.46357	13.4024	13.4717	12.7543	14.1618	18.0246	14.2048	17.6504	20.2804	13.7144	11.4352	12.7509	11.8972	13.6536	14.0102	12.7589	13.9872	14.1416	14.5247	14.8332	14.3127	16.535	15.4031	12.93	15.8099	13.671	16.7722	16.747	15.7062	19.9119	16.7908	13.407	24.0132	29.1921	18.1965	13.9506	18.0878	21.0587	17.5694	18.8798	16.6161
41.56	6.17522	4.36945	5.08536	6.46732	13.395	13.4533	12.7212	14.1838	17.9882	14.2011	17.6214	20.2913	13.7221	11.42	12.7246	11.8786	13.6647	14.0139	12.7772	13.9654	14.1198	14.4886	14.8224	14.2947	16.5098	15.3887	12.9083	15.8353	13.6137	16.7496	16.6609	15.6876	19.8972	16.7542	13.4106	23.9589	29.12	18.1713	13.9613	18.0627	21.0766	17.5551	18.8655	16.6449
41.65	6.16256	4.37249	5.06556	6.45868	13.3666	13.4583	12.7079	14.1557	17.9741	14.1841	17.611	20.2768	13.689	11.3952	12.7148	11.8466	13.6253	13.96	12.7494	13.9593	14.0992	14.4824	14.8162	14.2418	16.4816	15.3392	12.9205	15.7854	13.6189	16.7466	16.6954	15.6625	19.8752	16.7549	13.3864	23.904	29.104	18.1429	13.9517	18.038	21.037	17.5412	18.8262	16.5879
41.81	6.15209	4.36945	5.05889	6.47857	13.3392	13.4089	12.7322	14.1253	17.9554	14.1576	17.5888	20.2587	13.6761	11.3744	12.6757	11.8301	13.5907	13.9624	12.7589	13.9254	14.08	14.4561	14.7972	14.2731	16.4666	15.3239	12.8975	15.7882	13.5984	16.6815	16.6908	15.6282	19.8161	16.7359	13.3633	23.8792	29.0118	18.0994	13.9542	18.0089	20.9727	17.4977	18.7577	16.5657
41.89	6.16365	4.3809	5.06267	6.44857	13.3243	13.4052	12.6844	14.1106	17.9445	14.1285	17.5272	20.2152	13.6684	11.3744	12.6794	11.8487	13.5574	13.933	12.6895	13.8963	14.109	14.438	14.8008	14.2479	16.4558	15.3203	12.8578	15.7086	13.5641	16.6777	16.6347	15.6096	19.8014	16.714	13.3597	23.8394	28.9794	18.1246	13.9004	17.9803	20.9834	17.4654	18.7649	16.5693
41.98	6.17303	4.36791	5.06844	6.46503	13.3308	13.3709	12.6946	14.1203	17.9054	14.1489	17.5391	20.1791	13.6521	11.3628	12.6637	11.8147	13.5785	13.906	12.7069	13.8914	14.0714	14.4221	14.7595	14.2069	16.4248	15.286	12.8388	15.7211	13.5516	16.6529	16.6325	15.6449	19.776	16.6861	13.355	23.7767	28.8718	18.1038	13.9026	17.9417	20.9259	17.4556	18.7331	16.5346
42.1	6.18074	4.38316	5.06844	6.45379	13.275	13.3783	12.6763	14.0983	17.909	14.0691	17.4993	20.1429	13.6482	11.359	12.6486	11.7849	13.56	13.9281	12.6777	13.8769	14.0352	14.4329	14.7415	14.2105	16.4392	15.2824	12.8424	15.6922	13.5402	16.6303	16.5913	15.5967	19.7428	16.6825	13.3113	23.726	28.825	18.075	13.8703	17.956	20.89	17.4306	18.7223	16.531
42.22	6.19615	4.37935	5.076	6.44629	13.3084	13.3672	12.6506	14.091	17.8726	14.0872	17.4956	20.1719	13.6137	11.3476	12.6223	11.7923	13.5341	13.8766	12.6814	13.8659	14.0315	14.368	14.7019	14.2285	16.3996	15.2716	12.7991	15.7067	13.5096	16.6114	16.5689	15.5818	19.7244	16.6605	13.2822	23.679	28.7781	18.0355	13.856	17.9309	20.9008	17.3911	18.6792	16.5454
42.31	6.1912	4.37476	5.05998	6.45639	13.2689	13.3575	12.6189	14.0556	17.833	14.1101	17.4781	20.1177	13.6152	11.3001	12.5787	11.7791	13.5243	13.9036	12.6426	13.8453	14.0327	14.3871	14.7209	14.1828	16.3643	15.2365	12.8077	15.7075	13.492	16.6009	16.5173	15.5828	19.7025	16.6393	13.2617	23.6712	28.7478	18.0431	13.8499	17.9063	20.872	17.3952	18.6544	16.4777
42.4	6.20385	4.38316	5.0571	6.47253	13.2601	13.3266	12.6138	14.0727	17.8362	14.0763	17.4413	20.1212	13.5984	11.3021	12.5809	11.7476	13.5304	13.873	12.6339	13.8405	14.0062	14.3607	14.6875	14.1565	16.3744	15.2428	12.7991	15.6596	13.4944	16.5547	16.5202	15.5373	19.6912	16.591	13.2459	23.6175	28.6772	18.0714	13.8596	17.8915	20.8148	17.3839	18.6972	16.4878
42.51	6.20385	4.37935	5.07222	6.48752	13.2303	13.3155	12.5918	14.0362	17.8289	14.0546	17.4304	20.0525	13.5371	11.3021	12.5621	11.7476	13.5082	13.8436	12.6119	13.8332	13.9809	14.3318	14.6479	14.1349	16.3924	15.2176	12.7703	15.6343	13.4906	16.5282	16.5164	15.5558	19.6507	16.5873	13.2349	23.603	28.6159	18.0104	13.8273	17.8629	20.8291	17.3732	18.6541	16.4806
42.64	6.15376	4.39079	5.076	6.49126	13.2378	13.3229	12.5808	14.0289	17.8144	14.0328	17.4123	20.0633	13.5869	11.2641	12.5546	11.7551	13.4823	13.8215	12.5937	13.7896	13.9736	14.3318	14.6731	14.1565	16.3456	15.196	12.7342	15.6343	13.4791	16.5434	16.494	15.489	19.6249	16.5727	13.2568	23.5813	28.5654	18.0032	13.8273	17.8199	20.8184	17.3015	18.629	16.4554
42.72	6.18568	4.39157	5.0769	6.47742	13.2029	13.2772	12.5793	14.0204	17.752	14.0207	17.39	20.0379	13.5356	11.2775	12.5643	11.6788	13.4699	13.8276	12.5849	13.7957	13.9435	14.2911	14.6577	14.1194	16.3341	15.2095	12.7689	15.619	13.47	16.516	16.452	15.5066	19.5916	16.5537	13.2373	23.5058	28.52	17.9956	13.8262	17.8266	20.7791	17.2651	18.6323	16.4547
42.8	6.22037	4.39157	5.08068	6.46243	13.2066	13.2698	12.5536	13.9948	17.7556	14.028	17.3575	20.0018	13.5241	11.2547	12.523	11.7049	13.4551	13.824	12.5849	13.7848	13.9326	14.2658	14.6577	14.1014	16.3521	15.1483	12.704	15.6154	13.4319	16.4669	16.4745	15.4881	19.5842	16.5354	13.2482	23.4986	28.4984	18.0028	13.8046	17.7765	20.7433	17.2544	18.582	16.4547
42.89	6.21707	4.41212	5.07042	6.48522	13.1847	13.2812	12.5469	13.9837	17.7826	13.977	17.3374	19.9875	13.5016	11.2222	12.5238	11.7024	13.4479	13.7946	12.5673	13.7702	13.9325	14.269	14.6499	14.0687	16.3506	15.169	12.7261	15.5998	13.4171	16.4091	16.4208	15.4687	19.6032	16.5156	13.2412	23.4391	28.4508	17.9645	13.783	17.7599	20.7573	17.2309	18.5721	16.4172
43.01	6.20936	4.40068	5.0742	6.47773	13.1587	13.2295	12.5616	13.9435	17.7243	13.9407	17.3193	19.9405	13.5016	11.2525	12.5051	11.6763	13.4331	13.7468	12.5673	13.7811	13.9325	14.269	14.567	14.0831	16.311	15.1222	12.6972	15.5998	13.4171	16.4279	16.3871	15.4279	19.5259	16.49	13.1975	23.4246	28.422	17.9645	13.7722	17.7634	20.7144	17.2237	18.5219	16.3956
43.17	6.21927	4.40224	5.0571	6.47627	13.1411	13.2379	12.5183	13.9594	17.8289	13.942	17.3037	19.9222	13.4949	11.2148	12.4907	11.673	13.4046	13.7554	12.5462	13.7496	13.941	14.2452	14.6334	14.0593	16.2736	15.1096	12.6765	15.562	13.4028	16.4527	16.3779	15.4297	19.5218	16.5032	13.2313	23.3895	28.3167	17.9026	13.8058	17.7196	20.6966	17.2047	18.5213	16.4158
43.25	6.23468	4.42131	5.09868	6.48752	13.1336	13.2268	12.511	13.9156	17.7707	13.9638	17.2964	19.8969	13.4795	11.1692	12.4945	11.6208	13.412	13.7517	12.5169	13.7278	13.8758	14.2452	14.5938	14.0378	16.2736	15.1168	12.6837	15.5692	13.3875	16.4224	16.3218	15.4334	19.4813	16.4739	13.2022	23.346	28.2735	17.9457	13.7735	17.6909	20.6859	17.1832	18.5105	16.423
43.33	6.22202	4.40146	5.0751	6.5051	13.1276	13.1875	12.4831	13.9423	17.8003	13.9323	17.268	19.9078	13.4465	11.171	12.4659	11.63	13.4133	13.7382	12.533	13.6927	13.9132	14.221	14.566	14.0497	16.2456	15.1177	12.6634	15.5122	13.3698	16.3704	16.3676	15.4158	19.4668	16.4527	13.1781	23.3347	28.2036	17.9209	13.7639	17.6771	20.6393	17.1443	18.4893	16.3985
43.45	6.23358	4.42816	5.07888	6.47887	13.1053	13.1728	12.45	13.9314	17.7347	13.8851	17.2499	19.8644	13.4465	11.1597	12.4434	11.6113	13.4022	13.7272	12.5403	13.6708	13.8589	14.1885	14.5768	14.0065	16.2312	15.0529	12.649	15.4941	13.3622	16.3478	16.3376	15.4009	19.4557	16.4564	13.149	23.2732	28.1856	17.9209	13.7209	17.6914	20.6393	17.1264	18.4569	16.3697
43.54	6.2512	4.42591	5.08824	6.49616	13.1136	13.1479	12.4691	13.9071	17.7629	13.9154	17.2379	19.8606	13.4244	11.1712	12.429	11.6154	13.3552	13.7137	12.4826	13.683	13.8312	14.1791	14.5388	13.9934	16.2118	15.0762	12.6174	15.4996	13.3708	16.3535	16.3097	15.3767	19.4479	16.4293	13.1609	23.2706	28.1234	17.8662	13.7221	17.6582	20.6322	17.1146	18.4743	16.3251
43.66	6.23579	4.42973	5.07312	6.49991	13.0876	13.1663	12.4838	13.8851	17.7338	13.8864	17.2017	19.8208	13.3938	11.1484	12.444	11.6415	13.3626	13.71	12.4863	13.6866	13.8566	14.1863	14.5388	13.9863	16.2297	15.0438	12.6318	15.5285	13.344	16.3157	16.3097	15.3619	19.4147	16.4183	13.1136	23.2018	28.0261	17.8626	13.7329	17.6403	20.5928	17.0895	18.4671	16.3322
43.74	6.24239	4.44801	5.10624	6.51	13.0518	13.1307	12.4559	13.8681	17.7379	13.884	17.2131	19.8137	13.399	11.1161	12.4381	11.591	13.3195	13.6672	12.4621	13.6405	13.865	14.1514	14.511	13.9766	16.1441	15.0412	12.5827	15.5041	13.3417	16.2864	16.2656	15.348	19.4076	16.3752	13.0822	23.2049	28.0644	17.8666	13.7269	17.605	20.5355	17.09	18.4135	16.3366
43.82	6.27381	4.44353	5.10229	6.48836	13.0387	13.1031	12.4573	13.8633	17.7104	13.8502	17.1854	19.8024	13.4239	11.105	12.3716	11.5918	13.34	13.6732	12.4929	13.6648	13.8277	14.1469	14.496	13.9757	16.2024	15.0194	12.6133	15.4861	13.3206	16.279	16.2847	15.3552	19.3477	16.3685	13.1715	23.1526	27.9689	17.8613	13.7007	17.6175	20.5357	17.0627	18.4266	16.3481
43.97	6.26551	4.44801	5.0949	6.49501	13.0332	13.1049	12.4045	13.8315	17.6687	13.8585	17.1733	19.7992	13.376	11.0933	12.3817	11.5686	13.3158	13.6378	12.4512	13.6551	13.8252	14.155	14.4929	13.9658	16.1945	15.0304	12.5683	15.4643	13.315	16.2637	16.2394	15.348	19.3634	16.3715	13.1076	23.1108	27.9094	17.8774	13.6982	17.5835	20.5426	17.0255	18.3812	16.3077
44.05	6.25891	4.45643	5.08824	6.51116	13.0132	13.0924	12.3883	13.8266	17.65	13.8392	17.1618	19.7702	13.3516	11.0687	12.365	11.5632	13.2812	13.6328	12.4315	13.6248	13.795	14.1141	14.4955	13.9395	16.183	14.9898	12.5524	15.4489	13.302	16.2439	16.2423	15.3322	19.3558	16.3854	13.11	23.1185	27.8567	17.8195	13.7257	17.5651	20.5427	17.0034	18.3773	16.3286
44.14	6.26551	4.4442	5.09868	6.53999	13.0072	13.0569	12.4155	13.8132	17.6505	13.815	17.1407	19.7124	13.3569	11.0781	12.3817	11.5686	13.3232	13.6231	12.4402	13.6151	13.8107	14.0828	14.4569	13.9262	16.1657	14.9908	12.561	15.4788	13.292	16.2108	16.1833	15.3146	19.3266	16.3459	13.0567	23.0131	27.8157	17.8235	13.6839	17.5799	20.4853	16.9682	18.3489	16.3114
44.3	6.26825	4.46248	5.10155	6.50885	12.9751	13.0952	12.3729	13.7998	17.6474	13.8053	17.0833	19.6836	13.3315	11.0686	12.3795	11.5219	13.2838	13.606	12.4271	13.5909	13.7937	14.0875	14.4616	13.9381	16.1485	14.9845	12.548	15.4362	13.2592	16.2155	16.2178	15.3193	19.3268	16.3064	13.0617	23.0271	27.7567	17.8203	13.685	17.5374	20.4746	16.9688	18.3313	16.2905
44.37	6.27707	4.45183	5.10624	6.53999	12.9811	13.0421	12.3677	13.7913	17.6323	13.8113	17.0972	19.6726	13.3032	11.0592	12.3365	11.4903	13.2714	13.5863	12.4073	13.6078	13.7998	14.0719	14.4209	13.9046	16.1261	14.9512	12.5322	15.41	13.2615	16.207	16.1908	15.3109	19.3045	16.291	13.0822	22.995	27.7616	17.8163	13.6767	17.5441	20.4746	16.9467	18.3274	16.3077
44.5	6.29025	4.44644	5.09309	6.50395	12.9319	13.0116	12.356	13.7426	17.6334	13.7811	17.0513	19.6945	13.3177	11.0704	12.3209	11.5235	13.2704	13.5962	12.4212	13.6139	13.7479	14.0309	14.423	13.8745	16.088	14.917	12.5422	15.4588	13.2797	16.156	16.1401	15.2238	19.2535	16.2962	13.0957	22.9398	27.6653	17.8172	13.6647	17.5271	20.4423	16.9478	18.3065	16.284
44.58	6.30404	4.47853	5.0949	6.52499	12.9514	13.0384	12.3493	13.7255	17.6032	13.7496	17.0103	19.6472	13.3032	11.0212	12.3365	11.4978	13.2529	13.5716	12.3635	13.6006	13.7708	14.0394	14.4317	13.8794	16.1117	14.9151	12.5358	15.3883	13.273	16.1579	16.1683	15.2663	19.2603	16.2873	13.0604	22.9552	27.6571	17.784	13.6839	17.5154	20.4352	16.9359	18.3094	16.2645
44.65	6.30019	4.45946	5.08734	6.52874	12.9216	12.9977	12.3273	13.7255	17.5558	13.7242	16.9885	19.593	13.2457	10.9947	12.2989	11.4941	13.2122	13.5643	12.3672	13.5897	13.7274	14.0503	14.4137	13.865	16.1225	14.9295	12.5141	15.3666	13.231	16.1126	16.1271	15.2738	19.2455	16.2471	13.0349	22.8973	27.5814	17.7948	13.6839	17.476	20.4603	16.9001	18.2735	16.2573
44.81	6.3079	4.45946	5.11001	6.56247	12.9514	12.9608	12.32	13.7182	17.5813	13.7061	17.0429	19.6147	13.284	11.0098	12.2726	11.4978	13.2196	13.5386	12.3452	13.5642	13.7346	14.0322	14.3849	13.8686	16.0938	14.9151	12.4925	15.3775	13.2386	16.1239	16.1047	15.2181	19.2345	16.2325	13.0495	22.8466	27.585	17.784	13.6803	17.4617	20.4316	16.9036	18.2555	16.2826
44.89	6.31287	4.48314	5.11092	6.5374	12.883	12.9742	12.3111	13.7133	17.5917	13.7121	17.0024	19.5675	13.248	10.9966	12.2936	11.4775	13.2294	13.5262	12.3766	13.5375	13.7226	14.0058	14.3802	13.8387	16.0498	14.889	12.5019	15.3295	13.2066	16.1305	16.0925	15.2245	19.2158	16.2097	13.07	22.8434	27.4998	17.7907	13.6648	17.4719	20.403	16.86	18.2264	16.2566
45	6.31448	4.4663	5.12045	6.52384	12.8858	12.9696	12.3068	13.7011	17.5637	13.7037	16.9638	19.5786	13.228	10.9737	12.278	11.4398	13.2062	13.5251	12.3211	13.5291	13.7358	13.9792	14.3319	13.859	16.0801	14.8945	12.4686	15.3314	13.2248	16.1135	16.0868	15.2302	19.1832	16.2223	13.0362	22.7992	27.4648	17.8203	13.6492	17.4156	20.3958	16.8469	18.2667	16.2473
45.13	6.31945	4.47853	5.11757	6.53624	12.8546	12.9497	12.2649	13.678	17.5595	13.677	16.9161	19.5351	13.2189	10.9795	12.2275	11.4493	13.2011	13.5496	12.3233	13.5279	13.7165	13.9745	14.3741	13.8146	16.0578	14.8719	12.4348	15.3341	13.2348	16.0786	16.0897	15.2292	19.2087	16.2069	13.0567	22.7815	27.394	17.7948	13.6623	17.4187	20.3815	16.814	18.2591	16.2285
45.2	6.32765	4.49522	5.12997	6.55524	12.8664	12.9281	12.2877	13.6415	17.532	13.6879	16.9107	19.5319	13.2348	10.9509	12.2548	11.4246	13.1904	13.5093	12.3058	13.5279	13.7165	13.9598	14.3304	13.8109	16.0277	14.8496	12.4534	15.3404	13.2049	16.0587	16.0961	15.2286	19.158	16.2056	13.0389	22.7441	27.3362	17.7242	13.6658	17.4453	20.3349	16.8015	18.2387	16.2415
45.28	6.34803	4.49983	5.13465	6.56015	12.8315	12.8971	12.2752	13.6622	17.5242	13.7012	16.9065	19.5173	13.2257	10.987	12.2382	11.4267	13.1742	13.5044	12.3153	13.5013	13.6936	13.9767	14.3294	13.817	16.0269	14.8595	12.4268	15.3178	13.2225	16.0578	16.0877	15.2424	19.1688	16.2194	13.0158	22.7191	27.2978	17.7633	13.6575	17.4448	20.36	16.7973	18.2204	16.2408
45.4	6.34033	4.4922	5.11198	6.58638	12.8092	12.9119	12.2348	13.6366	17.5424	13.6577	16.8522	19.492	13.195	10.9338	12.2532	11.4267	13.1668	13.5117	12.3116	13.5085	13.6718	13.9479	14.3149	13.817	16.0125	14.8523	12.452	15.3033	13.192	16.0313	16.0316	15.1979	19.1467	16.1938	13.0121	22.6866	27.2546	17.7777	13.6718	17.409	20.3564	16.7794	18.2275	16.212
45.51	6.34803	4.50746	5.11576	6.57888	12.7906	12.8712	12.2311	13.6147	17.506	13.6178	16.8666	19.492	13.1759	10.9338	12.2495	11.4155	13.1779	13.486	12.2934	13.4976	13.6465	13.9154	14.3438	13.8026	15.9981	14.8235	12.4159	15.2961	13.1843	16.0238	16.0166	15.1979	19.1319	16.1902	13.0158	22.6287	27.2509	17.7597	13.679	17.3696	20.3277	16.783	18.1845	16.2156
45.62	6.3238	4.49903	5.12997	6.55524	12.7772	12.8874	12.1886	13.5976	17.5029	13.6335	16.8383	19.4704	13.1544	10.9319	12.236	11.4134	13.1423	13.4652	12.2839	13.4916	13.6803	13.949	14.2872	13.7821	15.9989	14.8316	12.3921	15.2608	13.1896	16.0134	16.0175	15.1581	19.147	16.158	13.0098	22.6175	27.1921	17.7422	13.6587	17.3916	20.3277	16.7299	18.1741	16.2127
45.71	6.36119	4.51348	5.13284	6.55034	12.7563	12.8778	12.2158	13.5843	17.5107	13.613	16.8534	19.4742	13.1444	10.911	12.1813	11.4077	13.1326	13.4555	12.2562	13.4747	13.6308	13.9177	14.3171	13.8193	15.9781	14.8002	12.4007	15.269	13.1758	16.0294	16.0334	15.1739	19.1068	16.1479	13.0257	22.6062	27.1333	17.7355	13.6419	17.3706	20.2847	16.7592	18.1816	16.2386
45.82	6.37387	4.51047	5.13375	6.57023	12.7512	12.8468	12.1923	13.5648	17.5065	13.6117	16.8347	19.4307	13.1122	10.9357	12.2248	11.3725	13.1164	13.4285	12.2803	13.488	13.6622	13.9165	14.3052	13.7749	15.9737	14.8064	12.3957	15.2392	13.1744	15.9945	15.9876	15.1914	19.1065	16.158	13.028	22.5705	27.1092	17.7781	13.6766	17.3593	20.2669	16.7335	18.1418	16.2415
45.94	6.39584	4.5173	5.13661	6.56532	12.734	12.7892	12.1754	13.5551	17.4925	13.5984	16.8027	19.4055	13.1137	10.8996	12.1888	11.3965	13.1178	13.4298	12.2562	13.4456	13.6525	13.9068	14.2703	13.7509	15.9421	14.8038	12.3647	15.2509	13.1987	15.9728	16.0334	15.1591	19.1068	16.1552	13.0366	22.5448	27.0504	17.757	13.6706	17.3491	20.2669	16.7198	18.1457	16.2206
46.05	6.38044	4.50967	5.15172	6.55783	12.7303	12.815	12.1424	13.5222	17.4888	13.5549	16.7629	19.4019	13.1175	10.892	12.17	11.4002	13.1141	13.4518	12.2817	13.4783	13.6634	13.9068	14.2667	13.7581	15.917	14.7966	12.3899	15.2437	13.1682	15.935	15.981	15.1851	19.081	16.1661	12.993	22.5231	27.018	17.7391	13.6491	17.3348	20.2346	16.7019	18.1637	16.2098
46.12	6.38655	4.51508	5.13465	6.5639	12.7274	12.7826	12.1577	13.5379	17.4805	13.5779	16.7761	19.3943	13.0992	10.8921	12.1856	11.3707	13.0892	13.4125	12.2423	13.454	13.6212	13.8685	14.2645	13.7234	15.8938	14.7839	12.3799	15.2129	13.1805	15.9407	15.9979	15.1533	19.0914	16.1536	13.0376	22.5093	26.9879	17.7777	13.6862	17.3517	20.2812	16.6898	18.1486	16.2156
46.24	6.37772	4.52572	5.14886	6.57397	12.7066	12.7767	12.1482	13.5136	17.4919	13.5682	16.7768	19.3584	13.0701	10.8826	12.1984	11.3538	13.0758	13.4212	12.2547	13.4262	13.5862	13.8516	14.2836	13.7569	15.9342	14.7705	12.3705	15.1994	13.2163	15.9341	15.9839	15.184	19.0586	16.1361	13.0025	22.4872	26.9579	17.7494	13.6515	17.3558	20.2346	16.712	18.1095	16.2451
46.36	6.40626	4.53555	5.14326	6.60909	12.6835	12.8017	12.1476	13.4979	17.4785	13.5562	16.7491	19.3696	13.0693	10.8674	12.1791	11.361	13.0489	13.3797	12.2065	13.4178	13.6176	13.8647	14.2498	13.7197	15.907	14.7976	12.3481	15.2121	13.1506	15.9095	15.9819	15.1527	19.085	16.156	13.0125	22.4142	26.88	17.7467	13.6753	17.321	20.2311	16.6738	18.1712	16.2322
46.43	6.40355	4.53636	5.15172	6.60651	12.656	12.7855	12.113	13.4784	17.4597	13.5731	16.734	19.3332	13.0486	10.8617	12.155	11.322	13.0476	13.3968	12.1977	13.402	13.6127	13.8672	14.2343	13.7581	15.8846	14.7318	12.3467	15.1895	13.1606	15.8746	15.9736	15.1888	19.0258	16.1332	13.0221	22.4399	26.8271	17.7534	13.6849	17.3062	20.2203	16.6696	18.1063	16.2278
46.55	6.4228	4.54017	5.1555	6.60277	12.6671	12.7596	12.1094	13.4711	17.4925	13.5549	16.6942	19.3405	13.0371	10.8276	12.1437	11.3406	13.0513	13.3527	12.2197	13.3984	13.6055	13.8599	14.2235	13.7042	15.8486	14.7426	12.3431	15.2075	13.1682	15.9162	15.9474	15.1591	19.0516	16.1332	13.0039	22.3784	26.8127	17.7678	13.6598	17.3062	20.2239	16.6553	18.0991	16.235
46.67	6.42936	4.5508	5.16591	6.59037	12.6575	12.7131	12.0889	13.4541	17.4676	13.5562	16.7021	19.3117	12.985	10.8067	12.1491	11.3535	13.0379	13.3577	12.2138	13.4033	13.5597	13.8395	14.1958	13.7089	15.853	14.7149	12.3048	15.1615	13.1849	15.9095	15.9595	15.1453	19.0298	16.1121	13.0306	22.3383	26.7863	17.7216	13.6968	17.3174	20.1774	16.6416	18.1066	16.207
46.77	6.42822	4.5538	5.16122	6.63038	12.6478	12.7256	12.0977	13.4553	17.4863	13.5247	16.6665	19.3119	12.998	10.8124	12.1281	11.3217	13.0171	13.3443	12.1934	13.3827	13.5609	13.8406	14.2041	13.6885	15.8394	14.7015	12.3243	15.1805	13.175	15.9067	15.9455	15.15	19.0411	16.08	13.0247	22.3488	26.7276	17.7364	13.7159	17.3108	20.1738	16.6422	18.1034	16.1933
46.89	6.39471	4.5508	5.17724	6.61283	12.6389	12.7168	12.0778	13.4504	17.453	13.5163	16.7057	19.3009	12.9658	10.8105	12.1077	11.3163	12.9898	13.3577	12.1956	13.3924	13.5597	13.8178	14.1814	13.6874	15.7991	14.7328	12.2904	15.1832	13.1811	15.8794	15.9333	15.1564	19.0224	16.1121	13.0197	22.3021	26.6927	17.7323	13.7148	17.2745	20.1595	16.6165	18.078	16.2214
46.96	6.41895	4.55542	5.15928	6.6215	12.6263	12.6969	12.0763	13.4126	17.427	13.5295	16.6833	19.2971	12.9528	10.7972	12.1287	11.2997	12.9921	13.3343	12.1759	13.362	13.5838	13.8347	14.1731	13.6826	15.8235	14.7103	12.3034	15.1569	13.1606	15.8142	15.9586	15.1442	19.0332	16.1186	13.0329	22.3025	26.629	17.7498	13.71	17.2382	20.1416	16.6051	18.0883	16.2422
47.08	6.45902	4.58048	5.16122	6.63413	12.6218	12.6555	12.0757	13.4407	17.4463	13.5247	16.6412	19.2902	12.975	10.7934	12.1319	11.3106	12.969	13.3223	12.1971	13.3864	13.5392	13.8154	14.1717	13.6706	15.8035	14.7122	12.299	15.1407	13.1826	15.8841	15.9155	15.1537	19.0043	16.0946	13.0211	22.2656	26.6051	17.7615	13.7231	17.2786	20.1416	16.5921	18.1142	16.2329
47.19	6.42936	4.5851	5.17347	6.62781	12.6129	12.6762	12.0485	13.3993	17.4348	13.5344	16.6405	19.3081	12.9237	10.7953	12.0889	11.2977	12.9528	13.2989	12.1591	13.3197	13.5343	13.8286	14.1454	13.655	15.7632	14.7077	12.3048	15.0892	13.1697	15.8605	15.9408	15.1304	19.0077	16.0902	13.0197	22.2443	26.5594	17.7144	13.7219	17.2888	20.1058	16.5843	18.0995	16.2286
47.27	6.45631	4.58129	5.18102	6.63905	12.5943	12.6725	12.0412	13.4395	17.4276	13.5308	16.6586	19.3045	12.939	10.7726	12.0927	11.3014	12.9491	13.3099	12.1627	13.3234	13.538	13.8286	14.1454	13.6946	15.7524	14.6969	12.2688	15.1326	13.1697	15.8491	15.9408	15.1712	19.0592	16.1011	13.0415	22.2009	26.527	17.7467	13.7219	17.2924	20.1094	16.57	18.0636	16.2358
47.38	6.44362	4.57286	5.18388	6.6491	12.5809	12.6555	11.9877	13.4152	17.4536	13.5574	16.6014	19.3119	12.9061	10.7631	12.0755	11.2845	12.9469	13.2819	12.1752	13.3174	13.5283	13.7901	14.1465	13.6634	15.7712	14.7122	12.2558	15.1154	13.175	15.8048	15.9455	15.1574	19.0264	16.0837	13.0429	22.1789	26.5007	17.7507	13.7338	17.2822	20.1094	16.5563	18.0748	16.2185
47.49	6.47441	4.58048	5.20276	6.6491	12.5995	12.6665	12.0244	13.4006	17.4463	13.5646	16.6376	19.3047	12.9061	10.7669	12.0981	11.2808	12.9505	13.2782	12.2044	13.3174	13.5211	13.7829	14.1321	13.6526	15.7424	14.6871	12.2846	15.1263	13.1979	15.8048	15.9006	15.1315	19.0154	16.0983	13.0719	22.215	26.4899	17.7256	13.741	17.2571	20.1023	16.5491	18.0676	16.2221
47.6	6.46901	4.5821	5.2046	6.68142	12.5742	12.6747	12.0213	13.3724	17.4015	13.5477	16.629	19.2862	12.8915	10.729	12.0761	11.281	12.9329	13.2572	12.1466	13.2967	13.515	13.7661	14.1299	13.6251	15.7336	14.6563	12.2457	15.1063	13.172	15.8293	15.9062	15.122	19.0295	16.0674	13.0439	22.1325	26.4165	17.7498	13.7602	17.2167	20.0915	16.5443	18.074	16.1955
47.67	6.46786	4.57748	5.18857	6.67275	12.5831	12.6429	11.9898	13.3956	17.4239	13.5126	16.6333	19.3081	12.8969	10.7347	12.0626	11.279	12.9122	13.2549	12.1372	13.3052	13.4765	13.7637	14.1058	13.637	15.6985	14.6573	12.2472	15.0747	13.1621	15.834	15.9034	15.1675	19.004	16.0792	13.0561	22.1213	26.3794	17.7287	13.7613	17.2315	20.0307	16.5342	18.0564	16.2286
47.79	6.49211	4.59735	5.2046	6.65895	12.5594	12.6452	12.0286	13.3688	17.4707	13.5223	16.658	19.2826	12.8724	10.7176	12.0798	11.2289	12.8923	13.2095	12.1247	13.2858	13.4752	13.7517	14.0867	13.6143	15.6905	14.6743	12.2169	15.0521	13.1797	15.784	15.9249	15.1739	19	16.0748	13.062	22.0963	26.366	17.7462	13.7673	17.2238	20.0414	16.4977	18.0453	16.2135
47.9	6.48711	4.59272	5.21123	6.67275	12.5646	12.6319	11.9934	13.3847	17.3839	13.538	16.6261	19.319	12.8739	10.7119	12.0777	11.2381	12.9085	13.2365	12.1481	13.2943	13.4548	13.7818	14.0842	13.6155	15.6805	14.6717	12.2255	15.0675	13.1849	15.8114	15.9146	15.1601	19.0188	16.0609	13.0779	22.0562	26.3146	17.7	13.7757	17.2279	20.0056	16.5163	18.0134	16.2178
48.01	6.49596	4.61641	5.21593	6.66269	12.5631	12.612	11.9919	13.3688	17.4415	13.5368	16.6181	19.2934	12.8379	10.6873	12.0497	11.2512	12.8849	13.2315	12.1247	13.2676	13.4897	13.7517	14.0903	13.5927	15.6725	14.6707	12.2313	15.0666	13.1682	15.784	15.9361	15.1925	19.0442	16.0638	13.0548	22.024	26.2616	17.6816	13.7817	17.2167	20.002	16.444	17.9879	16.2314
48.13	6.49096	4.6194	5.22256	6.69896	12.5348	12.6245	11.9604	13.381	17.4421	13.5344	16.6152	19.3081	12.8318	10.6664	12.0326	11.2306	12.8863	13.2071	12.0861	13.2544	13.4403	13.7637	14.0518	13.5867	15.6661	14.6645	12.1931	15.035	13.143	15.7887	15.9333	15.1712	19.0114	16.0682	13.0815	22.002	26.2677	17.6964	13.7828	17.1671	19.9484	16.4625	18.0277	16.2681
48.19	6.49866	4.6194	5.21123	6.68773	12.546	12.6171	11.9751	13.3701	17.4166	13.5271	16.6261	19.3298	12.8356	10.6778	12.01	11.1971	12.8678	13.2145	12.1189	13.2471	13.4294	13.7493	14.0374	13.5651	15.6661	14.6321	12.2183	15.0386	13.2002	15.7585	15.9595	15.1824	19.0151	16.0609	13.0924	21.9586	26.2209	17.6857	13.7972	17.1886	20.0056	16.4625	18.0134	16.2286
48.34	6.51291	4.59953	5.21031	6.70526	12.5661	12.6001	11.9583	13.375	17.4318	13.4957	16.6159	19.3445	12.8487	10.6683	11.9967	11.1951	12.8471	13.2085	12.1168	13.252	13.4307	13.718	14.0349	13.5519	15.6597	14.6331	12.1909	15.0287	13.1864	15.7784	15.9193	15.2019	19.0411	16.0727	13.1119	21.9475	26.2019	17.7041	13.7804	17.1748	19.9448	16.4274	17.9779	16.1969
48.41	6.52176	4.61559	5.21878	6.72143	12.5348	12.6171	11.9678	13.3628	17.4421	13.538	16.6116	19.319	12.805	10.6437	12.0326	11.2045	12.853	13.2108	12.1116	13.2689	13.415	13.7096	14.0122	13.5508	15.623	14.6501	12.1859	15.0277	13.1697	15.7548	15.9333	15.1861	19.0482	16.0573	13.1033	21.9442	26.1705	17.7144	13.7792	17.1528	19.9448	16.4231	17.9811	16.2214
48.52	6.51021	4.60797	5.24144	6.71394	12.572	12.6023	11.9824	13.4029	17.4312	13.5308	16.6044	19.3334	12.8279	10.6664	12.0025	11.2157	12.8493	13.1888	12.1189	13.2398	13.4222	13.706	14.0374	13.5543	15.6517	14.6141	12.1895	15.0024	13.1544	15.7585	15.9146	15.2195	19.1071	16.0792	13.0924	21.8971	26.1165	17.7	13.7828	17.1778	19.9377	16.3909	18.0098	16.1746
48.64	6.5156	4.64444	5.23203	6.71905	12.575	12.6311	11.9819	13.3726	17.4541	13.5405	16.6166	19.3483	12.8272	10.6588	12.0246	11.1968	12.8337	13.1951	12.1037	13.2497	13.3994	13.712	14.0252	13.5711	15.6462	14.6053	12.1528	15.0405	13.1803	15.7492	15.9726	15.2066	19.0304	16.0443	13.1168	21.8641	26.0785	17.6938	13.8281	17.1396	19.9342	16.3994	17.9747	16.2192
48.71	6.53485	4.63301	5.21694	6.73402	12.5676	12.6348	11.9525	13.3799	17.4468	13.555	16.6455	19.3772	12.8272	10.6399	12.0096	11.182	12.8337	13.1841	12.1293	13.246	13.3849	13.6867	14.018	13.5316	15.6246	14.6377	12.1492	15.0513	13.1803	15.7303	15.9688	15.2029	19.0525	16.0626	13.1132	21.8243	26.0604	17.6866	13.8066	17.1074	19.9199	16.3565	17.9496	16.1941
48.82	6.56179	4.64444	5.23581	6.72279	12.5824	12.6532	11.9892	13.4055	17.4905	13.5876	16.6455	19.3808	12.8196	10.6513	12.0321	11.1857	12.8448	13.1878	12.0964	13.2533	13.4066	13.6831	14	13.5819	15.6282	14.609	12.1528	15.0152	13.1993	15.7228	15.9464	15.1918	19.0819	16.0626	13.1277	21.8135	25.9957	17.6938	13.8173	17.1539	19.902	16.3457	17.9783	16.1725
48.92	6.55024	4.64825	5.21694	6.74899	12.5638	12.6311	11.9635	13.4018	17.4832	13.6021	16.5985	19.3699	12.8196	10.6361	12.0096	11.1522	12.8448	13.1804	12.0964	13.2569	13.3741	13.6831	14	13.5352	15.6462	14.5982	12.1383	15.0224	13.2222	15.7265	15.9501	15.2066	19.0525	16.0589	13.1386	21.7629	25.9849	17.6902	13.8317	17.1217	19.8698	16.3422	17.9711	16.212
49.03	6.56295	4.64526	5.21031	6.76142	12.5661	12.6518	11.9766	13.386	17.4863	13.5791	16.6376	19.3336	12.7874	10.6228	12.0004	11.1541	12.8434	13.1754	12.1496	13.2629	13.3583	13.6819	13.9989	13.5591	15.6382	14.6259	12.1405	15.0034	13.2322	15.6953	15.9417	15.1797	19.0779	16.0435	13.1664	21.7704	25.9246	17.7005	13.827	17.0889	19.8411	16.3164	17.9528	16.1825
49.14	6.56796	4.65752	5.23389	6.77011	12.5683	12.654	11.9824	13.4029	17.5149	13.5779	16.655	19.4057	12.782	10.6399	11.9875	11.1747	12.8641	13.1741	12.1335	13.2544	13.3679	13.6699	14.0014	13.5615	15.6373	14.6141	12.1354	15.0133	13.2116	15.7208	15.9558	15.2009	19.0813	16.0536	13.1796	21.7344	25.8644	17.7216	13.8509	17.092	19.8231	16.3014	17.9488	16.1818
49.26	6.53985	4.64907	5.20653	6.79886	12.6144	12.6259	11.9803	13.3933	17.4972	13.5683	16.6086	19.3589	12.8104	10.619	11.9854	11.1579	12.8323	13.1717	12.1022	13.2556	13.3728	13.6675	13.9881	13.516	15.6202	14.5936	12.1333	15.0106	13.2169	15.6953	15.9829	15.2205	19.0632	16.1019	13.1591	21.7198	25.8526	17.6861	13.8413	17.1104	19.8518	16.3128	17.9492	16.2005
49.36	6.56796	4.65752	5.23011	6.76636	12.6054	12.654	12.0118	13.4102	17.5403	13.596	16.6695	19.4093	12.8356	10.6057	12.01	11.1598	12.8678	13.1851	12.1262	13.2689	13.3896	13.6808	13.9978	13.5076	15.6481	14.6069	12.139	15.0314	13.2689	15.6755	15.9707	15.2417	19.0556	16.0792	13.1905	21.6585	25.8464	17.6857	13.8258	17.117	19.8196	16.2942	17.9165	16.1962
49.47	6.56796	4.65752	5.23766	6.78883	12.598	12.6429	12.0118	13.4358	17.5549	13.6069	16.684	19.4021	12.8433	10.6361	12.0326	11.1449	12.8863	13.1851	12.1408	13.2761	13.3824	13.688	13.9798	13.5472	15.6769	14.5817	12.0994	15.0277	13.2803	15.7057	16.0193	15.2195	19.0482	16.0573	13.2196	21.673	25.7924	17.7108	13.8975	17.1099	19.7945	16.2942	17.9057	16.189
49.57	6.50136	4.68718	5.25561	6.81758	12.5958	12.6629	12.0244	13.4261	17.5554	13.5973	16.634	19.4565	12.8602	10.6342	12.0342	11.169	12.8729	13.1938	12.146	13.3028	13.3583	13.6639	13.9881	13.5519	15.6813	14.6115	12.1297	15.0251	13.2894	15.6991	15.9866	15.2427	19.0816	16.0691	13.1991	21.6077	25.705	17.6789	13.8592	17.1354	19.7946	16.2699	17.9169	16.2149
49.68	6.50251	4.66514	5.24899	6.79632	12.6092	12.6614	12.0045	13.4102	17.5403	13.6069	16.6623	19.4419	12.8509	10.6437	12.0251	11.1524	12.9122	13.1924	12.1481	13.2943	13.3969	13.688	13.9906	13.5687	15.6949	14.5781	12.139	15.0241	13.3223	15.6755	15.9857	15.2232	19.0445	16.0682	13.1869	21.6151	25.6843	17.718	13.8616	17.1134	19.7945	16.2584	17.9165	16.1782
49.76	6.52176	4.68039	5.24521	6.82253	12.6203	12.6835	12.0118	13.4723	17.5912	13.6105	16.6731	19.4455	12.8663	10.6778	12.01	11.1636	12.9011	13.2255	12.1481	13.3343	13.3969	13.706	13.9906	13.5579	15.6913	14.6357	12.1102	15.0386	13.3375	15.6528	16.0044	15.2343	19.096	16.1085	13.245	21.5428	25.6339	17.7072	13.8903	17.1134	19.7766	16.2334	17.9021	16.1962
49.86	6.52176	4.69182	5.25277	6.83751	12.6054	12.6983	12.0265	13.4431	17.6131	13.625	16.6333	19.4961	12.8509	10.6437	12.0401	11.1636	12.8937	13.2035	12.1591	13.3052	13.4113	13.6844	14.0266	13.5436	15.7057	14.6537	12.1066	14.9988	13.349	15.6491	15.9932	15.2528	19.0776	16.0938	13.2632	21.5464	25.6483	17.6964	13.9118	17.1027	19.7981	16.2405	17.9273	16.225
49.97	6.52676	4.69646	5.26503	6.84621	12.6114	12.719	12.0506	13.4711	17.6198	13.6311	16.6797	19.467	12.8609	10.6835	12.0497	11.1842	12.9182	13.2719	12.1831	13.3512	13.3956	13.7193	14.0255	13.5927	15.6941	14.6491	12.1232	15.0593	13.3856	15.648	15.9997	15.2592	19.0663	16.1296	13.291	21.5358	25.588	17.6888	13.8677	17.1165	19.8052	16.2076	17.9304	16.2242
50.08	6.53062	4.70028	5.24992	6.81999	12.6374	12.7485	12.0726	13.4784	17.6562	13.6275	16.6362	19.4562	12.8877	10.6683	12.0685	11.2102	12.9404	13.2535	12.1685	13.3693	13.4173	13.7012	14.0435	13.5639	15.7228	14.6419	12.1628	15.0412	13.3856	15.6594	16.0222	15.2778	19.081	16.115	13.2837	21.496	25.5736	17.7175	13.8928	17.0986	19.773	16.1968	17.8766	16.2206
50.19	6.53985	4.71767	5.27449	6.84378	12.6812	12.7256	12.0867	13.5174	17.6645	13.6335	16.6448	19.4673	12.8793	10.6721	12.1018	11.1839	12.9358	13.2672	12.1898	13.3864	13.427	13.6783	14.0205	13.6202	15.7388	14.6619	12.1549	15.054	13.4114	15.6727	15.9866	15.2946	19.0816	16.1056	13.3262	21.4956	25.4709	17.7077	13.9165	17.0675	19.8017	16.2197	17.9097	16.2257
50.29	6.58488	4.71302	5.27356	6.86878	12.705	12.7418	12.0883	13.5406	17.6687	13.6782	16.6527	19.4964	12.9421	10.6778	12.1222	11.2192	12.9704	13.2795	12.1913	13.4094	13.4608	13.712	14.0792	13.5999	15.754	14.6629	12.1708	15.0586	13.4395	15.6548	15.9913	15.266	19.1003	16.132	13.3021	21.5027	25.4989	17.6974	13.9534	17.0895	19.7839	16.2169	17.9281	16.2588
50.4	6.5437	4.70242	5.26694	6.86999	12.6887	12.7477	12.1124	13.5393	17.6827	13.6517	16.6665	19.4963	12.9291	10.7062	12.0943	11.2472	13.0023	13.3112	12.219	13.4445	13.4596	13.718	14.0421	13.6274	15.7712	14.6907	12.1585	15.0974	13.4305	15.6689	16.0315	15.302	19.0816	16.1275	13.3481	21.4884	25.4097	17.74	13.9559	17.0818	19.7695	16.2233	17.9062	16.2077
50.47	6.56796	4.7185	5.2641	6.87121	12.7318	12.7943	12.1439	13.56	17.7295	13.6396	16.6804	19.4961	12.939	10.7005	12.1603	11.2381	12.9972	13.3246	12.2686	13.4578	13.4765	13.7529	14.1058	13.6514	15.8171	14.6789	12.2003	15.0892	13.4557	15.6377	16.0119	15.2788	19.1144	16.1377	13.3831	21.485	25.371	17.7359	13.9655	17.0669	19.7838	16.194	17.8699	16.2286
50.61	6.58067	4.74221	5.27636	6.88366	12.7526	12.8372	12.1571	13.5806	17.729	13.7036	16.6942	19.5249	12.9796	10.729	12.155	11.2661	13.0143	13.3711	12.2817	13.4819	13.4788	13.777	14.1119	13.697	15.8451	14.7247	12.1772	15.0919	13.5115	15.6669	15.9997	15.3483	19.1068	16.1442	13.3782	21.4634	25.3467	17.7211	14.0253	17.0842	19.7658	16.1968	17.9125	16.235
50.71	6.57297	4.71552	5.27258	6.89489	12.7861	12.8445	12.1828	13.6172	17.7654	13.6601	16.6616	19.5321	12.995	10.7403	12.2	11.281	13.055	13.3747	12.2817	13.5219	13.5186	13.7914	14.1371	13.7078	15.8522	14.7534	12.2241	15.128	13.5382	15.6329	16.0484	15.3149	19.1068	16.1917	13.4218	21.4634	25.3035	17.7355	13.9752	17.1021	19.7801	16.1861	17.9089	16.2746
50.79	6.59993	4.73839	5.3028	6.91362	12.7787	12.8852	12.2011	13.6208	17.7908	13.6674	16.6688	19.5285	12.9911	10.7328	12.1775	11.2587	13.0919	13.4225	12.3328	13.5473	13.5331	13.7986	14.1695	13.7078	15.8954	14.7822	12.1953	15.1425	13.5802	15.6367	16.0372	15.3334	19.162	16.1588	13.4255	21.4454	25.2927	17.7462	14.0003	17.0807	19.773	16.2147	17.9412	16.2566
50.9	6.56142	4.75364	5.28769	6.93235	12.8307	12.9036	12.2268	13.6391	17.8163	13.6674	16.6905	19.5429	13.0294	10.7366	12.2188	11.2922	13.0993	13.4445	12.3511	13.58	13.5404	13.8455	14.2091	13.7545	15.9565	14.8002	12.2313	15.2039	13.6069	15.6745	16.0746	15.352	19.1694	16.2283	13.4909	21.4562	25.2927	17.7319	14.0003	17.1308	19.8123	16.1968	17.9269	16.2818
50.99	6.59993	4.74602	5.29902	6.94358	12.8455	12.9331	12.2415	13.7012	17.8127	13.7073	16.7159	19.5791	13.0409	10.7821	12.2451	11.3481	13.1585	13.4665	12.3912	13.6418	13.5765	13.8527	14.2163	13.7689	15.9637	14.8182	12.2674	15.2039	13.6374	15.6896	16.0708	15.3631	19.1289	16.221	13.4836	21.4888	25.2386	17.7822	14.0468	17.0807	19.8123	16.1932	17.9269	16.2674
51.1	6.59222	4.74983	5.31413	6.93235	12.8753	12.9442	12.2745	13.7231	17.8272	13.6964	16.7086	19.5719	13.0984	10.8238	12.279	11.3444	13.177	13.4739	12.4095	13.6527	13.6055	13.8888	14.2451	13.83	16.0248	14.8686	12.2565	15.2184	13.6527	15.7009	16.0671	15.3854	19.1841	16.2429	13.5236	21.42	25.2314	17.7857	14.0648	17.12	19.7944	16.2255	17.9269	16.3034
51.21	6.57566	4.74518	5.30563	6.93861	12.8804	12.9825	12.3201	13.7316	17.8568	13.6722	16.6912	19.5792	13.0922	10.8295	12.3106	11.3684	13.2116	13.5376	12.4365	13.7157	13.6429	13.9296	14.2498	13.8492	16.022	14.9055	12.2724	15.2699	13.6846	15.6566	16.0867	15.3938	19.1696	16.251	13.503	21.391	25.1837	17.7862	14.0444	17.1134	19.841	16.2011	17.9273	16.3005
51.35	6.59106	4.76805	5.30563	6.95733	12.9362	12.9936	12.3311	13.8229	17.8859	13.6976	16.6804	19.572	13.1344	10.8522	12.3482	11.3982	13.2338	13.5633	12.4475	13.7629	13.6646	13.9513	14.3146	13.8815	16.0723	14.9127	12.2796	15.2916	13.7342	15.683	16.0867	15.416	19.1549	16.262	13.5285	21.4054	25.1586	17.7934	14.0659	17.1385	19.7802	16.2011	17.9416	16.3113
51.42	6.59876	4.76042	5.32829	6.95733	12.9659	13.0711	12.3458	13.8266	17.8968	13.7121	16.7057	19.5901	13.1497	10.9015	12.3632	11.4392	13.2855	13.6331	12.5022	13.7992	13.6935	13.9801	14.3181	13.9426	16.0975	14.9667	12.3337	15.3133	13.7113	15.6604	16.0979	15.4383	19.1954	16.2766	13.5539	21.4018	25.1189	17.8077	14.0623	17.1492	19.7945	16.1725	17.9847	16.3149
51.53	6.62186	4.78329	5.30563	6.97231	13.0068	13.0933	12.4008	13.8558	17.9441	13.7484	16.7165	19.5792	13.211	10.9167	12.427	11.4616	13.3299	13.6624	12.5643	13.8137	13.737	14.0018	14.3901	13.9678	16.1838	14.9955	12.3625	15.3783	13.7837	15.7132	16.1129	15.4568	19.188	16.3095	13.6048	21.4126	25.1261	17.8257	14.116	17.1277	19.816	16.2226	17.956	16.3437
51.63	6.63993	4.77483	5.3349	6.98605	13.0639	13.1242	12.4573	13.9081	17.9082	13.7894	16.6991	19.583	13.2393	10.9299	12.4399	11.5117	13.3719	13.671	12.562	13.8766	13.7852	14.039	14.438	14.0336	16.1809	15.0504	12.4072	15.3937	13.7851	15.6916	16.125	15.4281	19.2104	16.2956	13.6133	21.3872	25.1037	17.801	14.1207	17.1426	19.8161	16.2126	17.9887	16.348
51.76	6.60646	4.80235	5.32452	6.99478	13.0923	13.1893	12.4852	13.9179	17.9186	13.7121	16.7057	19.6154	13.2608	10.9925	12.5022	11.4988	13.4149	13.7469	12.619	13.9372	13.7948	14.0847	14.4621	14.0325	16.2521	15.0782	12.3985	15.4434	13.8333	15.6906	16.139	15.505	19.1843	16.3278	13.612	21.4054	25.0757	17.8113	14.1375	17.1886	19.8303	16.2477	17.9488	16.3617
51.83	6.61684	4.77483	5.34245	7.00851	13.0899	13.1906	12.5344	13.9884	17.9627	13.7786	16.7425	19.6155	13.2852	11.0133	12.53	11.5489	13.4717	13.7848	12.6606	13.9965	13.8394	14.1147	14.4955	14.084	16.3067	15.1079	12.4468	15.4696	13.8614	15.7104	16.1661	15.5134	19.2214	16.3176	13.6242	21.4016	25.0353	17.8225	14.1422	17.1605	19.8232	16.2161	17.9922	16.3552
51.93	6.63993	4.79388	5.37266	7.01975	13.1606	13.2718	12.5674	14.0213	17.9991	13.7931	16.728	19.6445	13.3542	11.0323	12.5751	11.5787	13.5086	13.8362	12.7153	14.0292	13.8394	14.1471	14.5387	14.1558	16.3283	15.1763	12.4756	15.5346	13.8843	15.7293	16.1549	15.5208	19.2766	16.3432	13.6787	21.3872	25.0317	17.8225	14.1708	17.139	19.8268	16.2627	18.0281	16.366
52.03	6.62186	4.79854	5.3585	7.03222	13.2112	13.3	12.6027	14.0859	17.9732	13.7665	16.7564	19.6118	13.3987	11.0683	12.6262	11.6217	13.5628	13.879	12.7614	14.0861	13.9323	14.2362	14.5737	14.1979	16.4102	15.2329	12.4886	15.5699	13.9554	15.7246	16.1951	15.5977	19.2469	16.3351	13.6847	21.3982	24.9857	17.8544	14.1769	17.1492	19.8768	16.2692	18.0062	16.3761
52.14	6.66303	4.82055	5.35755	7.0497	13.2795	13.3604	12.6701	14.1089	17.9809	13.7931	16.7208	19.6336	13.4231	11.1308	12.6464	11.6495	13.6158	13.9427	12.7883	14.1636	13.9443	14.2301	14.6251	14.217	16.4648	15.2518	12.5549	15.6141	13.9834	15.7558	16.1848	15.5542	19.2545	16.3614	13.7005	21.3727	24.9705	17.8153	14.2031	17.1533	19.859	16.2269	18.0174	16.3947
52.25	6.64913	4.81885	5.35943	7.06966	13.297	13.3889	12.7317	14.1587	18	13.7556	16.733	19.6411	13.5064	11.1345	12.702	11.6826	13.6738	13.9965	12.8677	14.2312	14.0189	14.326	14.6631	14.3054	16.5021	15.3219	12.5649	15.6736	13.9823	15.7351	16.2202	15.5857	19.2588	16.3666	13.7319	21.3941	24.9472	17.8557	14.2124	17.1759	19.8555	16.2748	18.0253	16.389
52.35	6.66688	4.82437	5.38021	7.06842	13.35	13.4453	12.7509	14.244	18.0209	13.7749	16.728	19.6228	13.538	11.1725	12.7441	11.7277	13.6897	14.0124	12.8942	14.2652	14.0094	14.3419	14.7403	14.3428	16.5691	15.3813	12.6198	15.7297	14.0597	15.7444	16.2072	15.6135	19.2803	16.398	13.7114	21.4089	24.9489	17.8477	14.2031	17.1676	19.859	16.2842	18.0389	16.3947
52.49	6.66185	4.83875	5.37548	7.06717	13.4368	13.5093	12.8257	14.2671	18.0359	13.7979	16.7685	19.641	13.5433	11.2122	12.8019	11.7814	13.7612	14.0907	12.9612	14.3208	14.0829	14.4078	14.788	14.3618	16.6272	15.4182	12.6356	15.7992	14.0991	15.8058	16.2231	15.6181	19.2695	16.4243	13.7598	21.3978	24.9121	17.8553	14.2328	17.1789	19.8984	16.3028	18.0608	16.3882
52.58	6.6426	4.82732	5.37926	7.09337	13.4814	13.5462	12.844	14.3364	18.0286	13.7979	16.7613	19.6482	13.6466	11.2767	12.877	11.8336	13.8314	14.1311	13.0196	14.4152	14.1335	14.4655	14.8636	14.4984	16.7099	15.5117	12.6896	15.8353	14.1296	15.7643	16.2679	15.6515	19.2916	16.4499	13.7997	21.3689	24.9048	17.8732	14.2435	17.1897	19.902	16.2992	18.0357	16.4098
52.65	6.67073	4.84723	5.37643	7.1096	13.5098	13.652	12.9086	14.3718	18.0282	13.7967	16.757	19.6734	13.6912	11.3431	12.9394	11.858	13.9041	14.196	13.0803	14.4868	14.2192	14.5294	14.9058	14.5153	16.7524	15.5612	12.7351	15.9032	14.1397	15.7482	16.2895	15.6506	19.3171	16.4491	13.7986	21.3619	24.902	17.88	14.2711	17.2249	19.9198	16.3236	18.0855	16.4199
52.79	6.68227	4.84723	5.41796	7.1096	13.5693	13.6593	12.9931	14.4558	18.0464	13.8076	16.8185	19.6878	13.764	11.3621	13.007	11.9362	13.9669	14.2621	13.146	14.5994	14.2916	14.6123	14.9778	14.616	16.8853	15.6223	12.7819	15.9827	14.1893	15.7671	16.3119	15.7247	19.2766	16.4455	13.8058	21.3655	24.8732	17.8835	14.2425	17.2106	19.9055	16.3271	18.0783	16.4199
52.89	6.65415	4.84256	5.41701	7.11208	13.6634	13.7529	13.0751	14.5482	18.0759	13.8196	16.7685	19.6663	13.8075	11.4131	13.061	11.9378	14.0458	14.3403	13.2094	14.6331	14.3397	14.6566	15.0651	14.6565	16.9327	15.7203	12.8265	16.0088	14.2211	15.7756	16.3165	15.7071	19.3358	16.4974	13.8361	21.4087	24.8688	17.9199	14.3187	17.2218	19.9556	16.3314	18.1325	16.4422
52.97	6.68494	4.84256	5.40946	7.14203	13.7155	13.8525	13.1338	14.6102	18.0541	13.845	16.7794	19.7169	13.8802	11.4586	13.1474	12.0235	14.0975	14.4357	13.275	14.7021	14.4011	14.7071	15.1083	14.7643	17.0297	15.803	12.8914	16.1208	14.2593	15.8096	16.3689	15.7294	19.3578	16.4754	13.876	21.3942	24.8472	17.9091	14.308	17.2397	19.9378	16.3278	18.1146	16.4566
53.09	6.67606	4.86456	5.4236	7.13702	13.791	13.8906	13.1645	14.6624	18.1127	13.8317	16.7981	19.6989	13.9696	11.54	13.2052	12.0995	14.1984	14.4955	13.3529	14.7975	14.4565	14.7946	15.2099	14.8228	17.0985	15.8721	12.9395	16.1468	14.2796	15.8294	16.3772	15.7636	19.3103	16.4689	13.8554	21.4194	24.8752	17.8808	14.3449	17.2331	19.9843	16.325	18.1365	16.4681
53.19	6.69264	4.86161	5.43211	7.14952	13.8715	13.9669	13.2659	14.7198	18.1014	13.8305	16.83	19.688	14.0219	11.5534	13.2601	12.1538	14.2527	14.5715	13.4319	14.8727	14.5386	14.8549	15.263	14.9045	17.2022	15.9397	12.9778	16.2364	14.2859	15.836	16.4212	15.8109	19.3909	16.5339	13.8579	21.4376	24.8256	17.9199	14.3725	17.2505	19.9807	16.3994	18.1361	16.4674
53.3	6.68109	4.86923	5.43588	7.13454	13.9495	14.0444	13.3283	14.8402	18.1196	13.8522	16.8228	19.7205	14.0946	11.6444	13.3427	12.2059	14.3451	14.6486	13.5341	14.9671	14.6145	14.9306	15.3385	14.9908	17.3136	16.0583	13.0355	16.3231	14.3393	15.87	16.4212	15.7998	19.3725	16.5266	13.9123	21.4231	24.7825	17.9665	14.3653	17.2791	20.0057	16.4209	18.172	16.4746
53.4	6.69382	4.87772	5.44817	7.1695	14.03	14.1318	13.415	14.883	18.1628	13.8475	16.8475	19.7023	14.1776	11.7185	13.4052	12.2714	14.4141	14.7687	13.6095	15.0715	14.6931	15.0235	15.4168	15.0833	17.3885	16.0936	13.0666	16.4235	14.3762	15.8577	16.4428	15.8248	19.3612	16.5186	13.9148	21.3799	24.7832	17.9733	14.4252	17.2822	19.9914	16.4202	18.168	16.4739
53.5	6.69264	4.86923	5.44721	7.157	14.1092	14.2104	13.5154	14.9753	18.145	13.8414	16.8409	19.7639	14.2631	11.7467	13.5004	12.3437	14.5224	14.8431	13.6874	15.1632	14.7664	15.0821	15.5148	15.192	17.4861	16.2022	13.1544	16.4929	14.3774	15.8888	16.4511	15.8925	19.3909	16.5303	13.8978	21.4159	24.7932	17.9809	14.3689	17.2684	20.0844	16.3994	18.2186	16.5105
53.61	6.70033	4.88828	5.48118	7.22064	14.2207	14.2879	13.5851	15.0702	18.1595	13.8994	16.8626	19.753	14.3359	11.8415	13.6018	12.407	14.6185	14.9129	13.8078	15.283	14.8424	15.1939	15.612	15.2316	17.5687	16.3029	13.1976	16.5904	14.4346	15.9341	16.496	15.8888	19.3909	16.5741	13.9123	21.4231	24.7825	17.9629	14.4369	17.2934	20.0665	16.4782	18.2114	16.5177
53.71	6.69264	4.89971	5.46985	7.22438	14.3024	14.3986	13.6548	15.1761	18.185	13.8958	16.8445	19.753	14.4239	11.9021	13.6769	12.4927	14.7146	15.023	13.8808	15.4065	14.9364	15.2443	15.6731	15.3538	17.7197	16.3928	13.2877	16.6699	14.4956	15.9341	16.5147	15.9629	19.3909	16.5851	13.9232	21.4267	24.7716	17.9809	14.4477	17.3363	20.0379	16.4388	18.1935	16.5393
53.8	6.71307	4.91582	5.4897	7.2294	14.3941	14.5119	13.7636	15.292	18.1809	13.9163	16.8692	19.7818	14.5376	12.0104	13.8033	12.5731	14.8096	15.1321	13.9489	15.4746	15.0403	15.3949	15.7839	15.4895	17.8126	16.5288	13.3297	16.7524	14.5135	15.952	16.5812	15.9435	19.4164	16.5917	13.9512	21.4378	24.7436	17.9841	14.4753	17.3501	20.0772	16.4918	18.2685	16.5602
53.91	6.73112	4.91114	5.5076	7.20192	14.5142	14.5868	13.8639	15.4098	18.1705	13.9284	16.8987	19.7891	14.6154	12.0954	13.8572	12.6602	14.94	15.2506	14.0632	15.6098	15.1353	15.4643	15.8962	15.5838	17.9604	16.6194	13.4318	16.8758	14.5528	15.9492	16.6156	15.9963	19.4498	16.5997	13.9523	21.4593	24.7284	18.006	14.4548	17.3971	20.1059	16.5104	18.2688	16.5321
54.01	6.71692	4.92725	5.49348	7.23689	14.6208	14.7001	13.9838	15.4965	18.2064	13.9055	16.9162	19.8252	14.7329	12.1582	13.9836	12.7183	15.0388	15.3707	14.1971	15.7615	15.2393	15.5752	16.0358	15.7159	18.0714	16.7158	13.5207	16.9872	14.5783	15.9898	16.6373	16.0288	19.4864	16.6319	13.9657	21.492	24.776	18.0415	14.5434	17.3752	20.1738	16.5456	18.3115	16.5782
54.11	6.72727	4.94162	5.50383	7.26556	14.7148	14.8156	14.0877	15.5959	18.1886	13.9465	16.9132	19.8108	14.8375	12.2167	14.105	12.8241	15.195	15.4488	14.2675	15.8531	15.3306	15.6878	16.1049	15.803	18.2156	16.846	13.5759	17.089	14.6024	16.0058	16.6979	16.063	19.4976	16.6253	13.985	21.4665	24.786	18.0383	14.5265	17.3936	20.1881	16.582	18.2903	16.5789
54.24	6.74505	4.92813	5.50955	7.27187	14.8612	14.9094	14.1551	15.7183	18.2278	13.9696	16.9409	19.8251	14.9385	12.331	14.2152	12.9403	15.2854	15.5937	14.3894	16.0077	15.4156	15.7872	16.2222	15.9093	18.337	16.9706	13.6564	17.1746	14.6419	16.0492	16.7113	16.128	19.5008	16.6567	13.99	21.5067	24.694	18.0806	14.5424	17.3926	20.2203	16.5879	18.3255	16.5919
54.31	6.73616	4.9425	5.52368	7.27433	14.918	15.0655	14.3103	15.8141	18.2682	13.9453	16.9307	19.8758	15.0929	12.416	14.3404	13.0125	15.3936	15.7121	14.5328	16.1719	15.554	15.8889	16.3705	16.0287	18.4812	17.0936	13.7441	17.3197	14.7232	16.0955	16.7569	16.1585	19.5158	16.6392	14.0492	21.4667	24.7472	18.0774	14.5326	17.411	20.2275	16.6029	18.3581	16.6249
54.45	6.73497	4.96067	5.5378	7.28801	15.0751	15.1772	14.4215	15.9574	18.2359	13.9864	16.982	19.8434	15.1744	12.5313	14.4505	13.0847	15.5387	15.8635	14.6434	16.2961	15.6416	16.0267	16.5007	16.184	18.6216	17.2344	13.8281	17.4286	14.7473	16.0851	16.8026	16.1816	19.5197	16.6837	14.0613	21.5027	24.7068	18.0742	14.6089	17.4043	20.2525	16.6286	18.38	16.6472
54.54	6.74386	4.96536	5.54633	7.31926	15.2041	15.3386	14.5598	16.1427	18.301	14.0034	16.9922	19.8758	15.2958	12.6283	14.5507	13.2211	15.6634	15.9838	14.7628	16.4479	15.8036	16.1774	16.6152	16.3522	18.7399	17.3597	13.9062	17.5582	14.7537	16.1181	16.8355	16.2216	19.5048	16.7196	14.0819	21.5101	24.7004	18.1348	14.6222	17.4467	20.2668	16.6637	18.3904	16.6573
54.64	6.74148	4.97884	5.5406	7.31667	15.3213	15.4808	14.6904	16.2538	18.2763	14.002	17.0079	19.8868	15.4512	12.7527	14.7145	13.3244	15.8352	16.1323	14.9144	16.5909	15.9245	16.2654	16.7172	16.4686	18.9273	17.5118	14.0022	17.6856	14.8438	16.1426	16.8893	16.2418	19.5494	16.7246	14.0806	21.535	24.7277	18.1643	14.6564	17.4549	20.3061	16.7079	18.3875	16.6802
54.74	6.77466	4.98442	5.56144	7.35295	15.4828	15.597	14.791	16.4057	18.301	14.0614	17.0248	19.9083	15.5754	12.8634	14.8324	13.4371	15.9775	16.2738	15.0694	16.742	16.0206	16.4154	16.9031	16.6146	19.0706	17.6439	14.1297	17.8075	14.8757	16.2238	16.9065	16.355	19.5857	16.7488	14.0965	21.5426	24.722	18.1564	14.6974	17.4789	20.3098	16.7138	18.455	16.7041
54.84	6.75541	4.99966	5.59164	7.34921	15.6314	15.752	14.9525	16.5006	18.301	14.0686	17.0429	19.9408	15.7363	12.9847	15.0202	13.5563	16.1217	16.461	15.2336	16.92	16.1834	16.5958	17.0398	16.7368	19.2287	17.8346	14.2306	17.9701	14.9367	16.2087	16.9439	16.3476	19.5747	16.7671	14.111	21.5824	24.7004	18.1492	14.6974	17.5111	20.3599	16.7461	18.4837	16.7185
54.95	6.77466	4.9806	5.59919	7.36792	15.8135	15.8885	15.1212	16.7051	18.2901	14.0723	17.079	19.9661	15.8665	13.0909	15.1592	13.709	16.2917	16.6079	15.354	17.1089	16.3425	16.6859	17.2018	16.9417	19.4408	17.9605	14.3207	18.1002	14.9482	16.2238	17.015	16.3921	19.5599	16.789	14.1183	21.5679	24.7364	18.1959	14.6974	17.504	20.435	16.8177	18.4801	16.7257
55.05	6.7566	4.9853	5.58885	7.37672	15.9612	16.0648	15.2781	16.8322	18.337	14.111	17.0893	19.9805	16.034	13.2335	15.3234	13.8194	16.4498	16.7724	15.4954	17.279	16.4757	16.8836	17.3308	17.1389	19.6527	18.1759	14.471	18.2371	15.0004	16.3135	17.0554	16.4618	19.5855	16.8066	14.1535	21.5862	24.7264	18.1955	14.7502	17.5393	20.4565	16.8171	18.512	16.7538
55.14	6.78115	5.02925	5.5982	7.39282	16.1302	16.1957	15.4524	17.038	18.3559	14.1423	17.1194	19.9915	16.1776	13.369	15.5095	13.9672	16.6472	16.9499	15.698	17.5161	16.6398	17.0651	17.5405	17.3269	19.8219	18.3421	14.5667	18.4005	15.0218	16.3417	17.1054	16.4893	19.5933	16.8189	14.1666	21.5858	24.6925	18.2536	14.7808	17.5903	20.4743	16.872	18.57	16.791
55.26	6.78885	5.02163	5.62085	7.40031	16.3196	16.4245	15.6102	17.184	18.3632	14.1242	17.1267	20.024	16.3576	13.5093	15.656	14.0975	16.8283	17.1298	15.8804	17.6795	16.7845	17.2022	17.7312	17.485	20.0626	18.5183	14.7109	18.5775	15.079	16.3681	17.1877	16.556	19.6742	16.8482	14.1848	21.64	24.6888	18.2106	14.7951	17.5832	20.4779	16.8899	18.588	16.8198
55.37	6.77466	5.04158	5.62185	7.43531	16.4488	16.6045	15.8074	17.3806	18.3701	14.1339	17.1333	20.0312	16.529	13.6368	15.8391	14.2602	17.0346	17.32	16.0475	17.9078	16.9502	17.4035	17.8963	17.6679	20.2315	18.7123	14.836	18.7398	15.1503	16.4088	17.2468	16.622	19.6519	16.8475	14.1764	21.633	24.704	18.2497	14.8228	17.6113	20.553	16.9215	18.6056	16.8156
55.47	6.79005	5.01871	5.6294	7.43157	16.6755	16.778	15.9322	17.5887	18.4428	14.181	17.1623	20.0637	16.709	13.7733	16.0344	14.4538	17.2046	17.5366	16.2336	18.133	17.1383	17.5802	18.105	17.8799	20.4544	18.9281	14.9765	18.9096	15.2113	16.4541	17.2581	16.6517	19.685	16.895	14.22	21.6294	24.7328	18.2389	14.8622	17.6185	20.6031	17.0003	18.6451	16.8264
55.6	6.8105	5.02341	5.65305	7.43663	16.8568	16.9508	16.1515	17.7269	18.4061	14.2271	17.1798	20.0998	16.9073	13.9388	16.2288	14.5607	17.4109	17.738	16.4117	18.3723	17.3258	17.7565	18.2882	18.0701	20.7132	19.1149	15.1305	19.1118	15.2407	16.4834	17.3434	16.7436	19.6591	16.887	14.2625	21.6947	24.6904	18.2637	14.8505	17.6252	20.6175	17.0284	18.6735	16.8617
55.67	6.82205	5.04628	5.65683	7.44786	17.0798	17.1833	16.3901	17.968	18.4315	14.2089	17.2449	20.0998	17.1065	14.0828	16.3978	14.7209	17.6216	17.94	16.627	18.6048	17.5176	17.9693	18.4718	18.2894	20.9037	19.3128	15.2531	19.3142	15.3284	16.5401	17.3883	16.7807	19.6554	16.9089	14.2516	21.6549	24.6868	18.3068	14.9293	17.6717	20.6747	17.0857	18.7237	16.8761
55.8	6.80665	5.05771	5.68326	7.47033	17.2656	17.3864	16.5846	18.1944	18.457	14.2379	17.2666	20.136	17.2827	14.2838	16.6383	14.9146	17.8508	18.1346	16.8461	18.8227	17.731	18.1641	18.6769	18.5303	21.1518	19.5646	15.4585	19.5383	15.378	16.5589	17.4668	16.8438	19.718	16.9528	14.2552	21.6983	24.6904	18.3319	14.9723	17.7146	20.7248	17.1071	18.7129	16.9481
55.86	6.83745	5.07296	5.70214	7.50403	17.4923	17.6226	16.8011	18.4026	18.4534	14.2887	17.2775	20.1613	17.5317	14.4469	16.8261	15.0933	18.0948	18.3732	17.0833	19.0697	17.9626	18.3913	18.9253	18.7496	21.4214	19.8273	15.6063	19.7479	15.4581	16.6155	17.4893	16.9142	19.729	16.9565	14.2916	21.7706	24.6976	18.3463	14.9616	17.7039	20.7356	17.1752	18.7775	16.9373
55.99	6.81435	5.06534	5.69837	7.51152	17.7561	17.8478	17.0029	18.6509	18.4788	14.3105	17.3137	20.183	17.7538	14.6364	17.0665	15.2833	18.3573	18.6449	17.295	19.3494	18.1399	18.6366	19.17	18.9941	21.6766	20.0395	15.7829	19.9105	15.4771	16.6948	17.5678	16.9958	19.7732	16.9747	14.3243	21.7814	24.6688	18.3427	14.9902	17.7433	20.7892	17.211	18.8134	16.9805
56.09	6.8259	5.09583	5.70592	7.51901	17.9865	18.1394	17.2782	18.8919	18.5115	14.325	17.3209	20.1938	17.976	14.8412	17.2844	15.5143	18.5717	18.8542	17.5177	19.5564	18.3461	18.8385	19.3932	19.2278	21.9714	20.2914	15.8946	20.1527	15.5649	16.7213	17.5977	17.07	19.7879	16.9821	14.3424	21.7814	24.6976	18.3678	15.0368	17.7361	20.8751	17.2898	18.8636	17.0128
56.19	6.8336	5.08439	5.73235	7.54522	18.2244	18.3609	17.5057	19.1512	18.537	14.3504	17.3535	20.2155	18.1905	15.0611	17.5624	15.693	18.8341	19.1296	17.7805	19.8942	18.5776	19.1127	19.6092	19.4794	22.2661	20.5792	16.1361	20.4093	15.6335	16.7704	17.6576	17.1367	19.7584	17.0588	14.357	21.814	24.6868	18.4037	15.0547	17.8077	20.9073	17.3435	18.878	17.0524
56.29	6.82205	5.09964	5.7248	7.55271	18.4882	18.623	17.781	19.3886	18.5588	14.3576	17.368	20.2625	18.4586	15.2166	17.8254	15.924	19.1003	19.3536	18.047	20.1412	18.8562	19.3219	19.8647	19.7742	22.5358	20.849	16.2695	20.6117	15.7022	16.8232	17.7324	17.2109	19.8578	17.0223	14.3715	21.8068	24.6904	18.4288	15.1049	17.8256	20.961	17.3829	18.9426	17.0812
56.39	6.81315	5.09112	5.74644	7.56635	18.7673	18.8965	17.9943	19.6554	18.5592	14.3696	17.4228	20.2914	18.7005	15.4186	18.0889	16.1223	19.3408	19.6438	18.3029	20.4609	19.0663	19.6141	20.1419	20.0296	22.8481	21.0971	16.5297	20.8682	15.7413	16.8504	17.8078	17.2375	19.8469	17.0631	14.4017	21.8571	24.6716	18.4256	15.1416	17.8117	21.0181	17.4729	18.95	17.0782
56.52	6.83481	5.10054	5.74847	7.58401	19.0379	19.1653	18.2356	19.9253	18.5767	14.4218	17.4036	20.2661	18.9944	15.6592	18.3433	16.359	19.6508	19.8932	18.554	20.7987	19.3842	19.8556	20.4262	20.3207	23.1941	21.4321	16.6869	21.1105	15.8499	16.9206	17.8515	17.3438	19.8098	17.0728	14.4249	21.8576	24.6912	18.4716	15.1684	17.886	21.0685	17.4863	18.9997	17.131
56.6	6.84009	5.10255	5.76532	7.62625	19.3247	19.4575	18.5814	20.2104	18.5883	14.453	17.4698	20.3131	19.2213	15.8774	18.626	16.5804	19.9063	20.2092	18.8577	21.0855	19.6197	20.1551	20.7033	20.6011	23.5273	21.7123	16.9297	21.3813	15.9091	16.9712	17.9461	17.4006	19.858	17.1252	14.4561	21.8716	24.6752	18.501	15.2096	17.894	21.0968	17.5982	19.0181	17.2148
56.71	6.8182	5.11488	5.77011	7.6276	19.644	19.7414	18.7902	20.5244	18.6498	14.4592	17.5091	20.3131	19.5349	16.1115	18.8998	16.8329	20.1982	20.4955	19.1056	21.438	19.9054	20.4364	20.9769	20.8996	23.8982	22.0075	17.1453	21.6453	15.973	17.0044	18.0279	17.5001	19.8541	17.1502	14.4442	21.8863	24.6904	18.515	15.2553	17.9401	21.1578	17.6372	19.0968	17.2107
56.8	6.8644	5.13775	5.80032	7.64258	19.9338	20.0811	19.1499	20.8202	18.6389	14.4628	17.5272	20.3601	19.8299	16.3731	19.189	17.116	20.5419	20.8039	19.4195	21.7939	20.1803	20.7105	21.2649	21.2699	24.2109	22.3061	17.4048	21.8983	16.0187	17.095	18.1139	17.578	19.9425	17.1648	14.4769	21.8755	24.6904	18.5473	15.2947	17.9473	21.2473	17.7231	19.1435	17.2431
56.93	6.85549	5.14065	5.7993	7.67492	20.2238	20.3912	19.418	21.1269	18.6647	14.5255	17.5313	20.4107	20.1021	16.6318	19.5237	17.4183	20.8192	21.0719	19.6934	22.1569	20.4517	21.0278	21.5742	21.5681	24.5733	22.6835	17.6107	22.216	16.1151	17.1373	18.1518	17.6528	19.9205	17.1837	14.4707	21.9294	24.6896	18.544	15.3099	17.987	21.2757	17.7808	19.2082	17.2724
56.99	6.87352	5.11688	5.79827	7.69602	20.5918	20.6717	19.7594	21.4335	18.6904	14.5773	17.597	20.3963	20.4394	16.8563	19.8169	17.6536	21.1518	21.4168	20.0366	22.4471	20.7989	21.3233	21.9338	21.9273	24.9462	23.0391	17.8274	22.4686	16.1618	17.1984	18.272	17.7497	19.9391	17.2062	14.5008	21.9762	24.678	18.5874	15.361	17.9981	21.3327	17.8529	19.2156	17.3233
57.12	6.8798	5.16443	5.83431	7.70624	20.8926	21.0482	20.038	21.8026	18.6934	14.6151	17.5923	20.4324	20.7607	17.1353	20.1432	17.8982	21.5326	21.7475	20.3978	22.8364	21.0956	21.6843	22.2007	22.2766	25.3541	23.3603	18.0716	22.7838	16.2438	17.2423	18.3196	17.8265	19.9682	17.2416	14.5459	21.9731	24.6652	18.6299	15.3771	18.0296	21.4154	17.9236	19.2941	17.387
57.23	6.8952	5.16443	5.83809	7.71747	21.2568	21.4099	20.4454	22.1386	18.7262	14.6042	17.6466	20.4613	21.0824	17.4234	20.4776	18.2185	21.8505	22.1184	20.6898	23.2432	21.4249	22.027	22.5786	22.6145	25.7818	23.7488	18.3491	23.0874	16.3773	17.2989	18.3832	17.9377	19.9682	17.2525	14.535	22.0129	24.6832	18.6586	15.4237	18.0403	21.4906	18.0168	19.3264	17.4122
57.28	6.8875	5.15681	5.83431	7.70249	21.6173	21.7754	20.7353	22.5184	18.7407	14.6296	17.6792	20.4758	21.3965	17.6927	20.8683	18.5165	22.161	22.4011	21.0293	23.6319	21.8047	22.3336	22.9026	22.9885	26.1557	24.0906	18.6194	23.4163	16.4383	17.382	18.4505	17.9934	19.9903	17.3	14.535	22.0454	24.6364	18.673	15.4524	18.1012	21.5299	18.074	19.4054	17.4445
57.44	6.87453	5.17007	5.86282	7.72769	21.993	22.1007	21.1098	22.8515	18.7874	14.6493	17.6746	20.512	21.7375	17.991	21.2176	18.8175	22.5683	22.7469	21.3544	24.0363	22.1237	22.7095	23.2383	23.3634	26.6037	24.495	18.8676	23.7319	16.5318	17.4297	18.5281	18.0962	20.0195	17.2952	14.591	22.0351	24.6667	18.6832	15.4901	18.1255	21.5912	18.1664	19.4266	17.4687
57.53	6.88243	5.1559	5.86726	7.76852	22.364	22.5171	21.4765	23.2776	18.7956	14.7032	17.6833	20.5517	22.0629	18.2885	21.5444	19.1427	22.9407	23.135	21.708	24.4594	22.4628	23.0509	23.6218	23.7213	27.0281	24.8921	19.1459	24.012	16.5955	17.5035	18.638	18.2015	20.0015	17.3299	14.6196	22.0524	24.6968	18.7379	15.5177	18.148	21.68	18.257	19.4521	17.5386
57.64	6.89257	5.17678	5.86934	7.79	22.7362	22.9053	21.8035	23.5999	18.7986	14.6866	17.7366	20.5589	22.4232	18.5756	21.9202	19.4475	23.3333	23.5288	22.0808	24.8531	22.8579	23.4595	24.001	24.1216	27.4583	25.2752	19.4771	24.3747	16.6929	17.589	18.7268	18.3118	20.0748	17.3397	14.6139	22.1108	24.702	18.7589	15.5841	18.1938	21.7091	18.3244	19.5236	17.5808
57.73	6.89642	5.15772	5.89577	7.77501	23.1525	23.3077	22.1962	23.9907	18.8495	14.741	17.7801	20.6023	22.8293	18.898	22.3185	19.7828	23.703	23.8446	22.4203	25.3436	23.2126	23.8202	24.3538	24.5388	27.879	25.6962	19.7366	24.7398	16.7616	17.6569	18.7942	18.4046	20.0822	17.3872	14.6539	22.0963	24.6803	18.7696	15.6199	18.2225	21.7807	18.3925	19.5846	17.6167
57.86	6.91567	5.18441	5.91844	7.8237	23.5167	23.7212	22.5816	24.3889	18.8787	14.7773	17.7837	20.606	23.2162	19.2545	22.7431	20.1293	24.0949	24.2669	22.811	25.765	23.5925	24.2206	24.7534	24.9919	28.3931	26.1028	20.0286	25.0905	16.8989	17.7211	18.884	18.5381	20.0527	17.3945	14.6648	22.1035	24.6876	18.8343	15.6594	18.2869	21.8666	18.5071	19.6492	17.6923
57.95	6.87717	5.1806	5.90333	7.83494	23.959	24.1237	22.9597	24.7907	18.9005	14.8063	17.8633	20.6493	23.5955	19.5807	23.1188	20.4757	24.5127	24.6525	23.2236	26.1792	24.0195	24.6066	25.1674	25.4018	28.8425	26.5094	20.299	25.3905	16.9905	17.7513	18.9887	18.6419	20.1116	17.4237	14.6721	22.118	24.6912	18.8271	15.6701	18.312	21.9489	18.6038	19.7138	17.7319
58.05	6.90534	5.17389	5.91193	7.81759	24.3797	24.56	23.3603	25.1823	18.962	14.8053	17.9027	20.6602	23.9752	19.9255	23.5025	20.8594	24.9238	25.0462	23.5892	26.6525	24.3314	24.9934	25.5247	25.8091	29.3511	26.9856	20.674	25.7891	17.0507	17.8489	19.0744	18.7231	20.141	17.4707	14.7365	22.1617	24.6775	18.8699	15.7446	18.3116	22.0065	18.6895	19.7855	17.7854
58.17	6.92075	5.19295	5.94215	7.87004	24.7997	24.9994	23.8045	25.6463	18.9766	14.8815	17.9208	20.6855	24.4082	20.2062	23.9309	21.1873	25.3121	25.4393	23.9689	27.1031	24.7657	25.4048	25.9388	26.2911	29.8617	27.4139	20.9768	26.1	17.169	17.9357	19.1717	18.8196	20.152	17.4597	14.7474	22.1907	24.6847	18.9202	15.741	18.3796	22.0852	18.8363	19.8214	17.8142
58.27	6.89501	5.17862	5.93565	7.8527	25.2838	25.4397	24.2236	26.1332	19.0054	14.9168	17.9348	20.6964	24.8072	20.5778	24.3448	21.5899	25.7604	25.8185	24.364	27.5222	25.2044	25.8026	26.3395	26.7166	30.3202	27.8831	21.2907	26.5205	17.2713	18.0031	19.2611	18.9528	20.1813	17.4848	14.7282	22.2127	24.6927	18.9343	15.8083	18.4115	22.1715	18.8755	19.8428	17.8785
58.37	6.88082	5.1986	5.95181	7.87282	25.6564	25.8468	24.6282	26.5508	18.9979	14.9412	17.9742	20.7508	25.1911	20.9229	24.804	21.9255	26.1423	26.1794	24.7737	28.0578	25.6252	26.2764	26.78	27.1639	30.8904	28.3417	21.6082	26.9338	17.3507	18.1121	19.3806	19.0675	20.1665	17.4952	14.7853	22.1877	24.6718	18.9485	15.8828	18.4542	22.2578	18.9864	19.9469	17.9609
58.46	6.90657	5.17099	5.96209	7.87518	26.165	26.3261	25.0204	26.9224	19.0491	14.964	17.9783	20.7399	25.6312	21.2493	25.2018	22.2943	26.5556	26.6377	25.1711	28.5144	25.9646	26.6543	27.175	27.5584	31.3381	28.765	21.9253	27.2726	17.4926	18.1882	19.4408	19.2051	20.1924	17.5579	14.8081	22.2742	24.6747	18.9667	15.8872	18.4903	22.3326	19.0762	19.9685	18.0153
58.59	6.91287	5.17664	5.97554	7.94918	26.6094	26.764	25.4921	27.3706	19.0559	14.991	18.0462	20.8051	26.0658	21.6098	25.6431	22.675	26.9868	27.0256	25.5563	28.9425	26.459	27.0717	27.5989	28.0503	31.8421	29.2469	22.2506	27.6476	17.5789	18.2287	19.5712	19.327	20.2179	17.5861	14.8389	22.2929	24.6654	19.0345	15.9717	18.5112	22.4014	19.2048	20.0545	18.0469
58.66	6.89238	5.18335	5.96693	7.93653	27.0621	27.2062	25.921	27.8262	19.0852	15.0501	18.0611	20.8159	26.433	21.955	26.0333	23.0549	27.3852	27.4471	25.9792	29.4645	26.8743	27.4783	27.9758	28.4663	32.3832	29.7098	22.5712	28.0478	17.6751	18.3199	19.6501	19.4163	20.2107	17.6196	14.858	22.2998	24.7007	19.0347	16.0191	18.5759	22.4511	19.2766	20.1192	18.1049
58.78	6.90779	5.17572	5.9896	7.97025	27.527	27.6679	26.2845	28.2977	19.1107	15.0646	18.101	20.8267	26.8432	22.3117	26.4544	23.4463	27.8254	27.8549	26.3847	29.9152	27.3015	27.9115	28.3864	28.9448	32.8149	30.1454	22.9103	28.395	17.7705	18.4219	19.7361	19.5351	20.2696	17.6122	14.9053	22.289	24.661	19.0742	16.0513	18.5795	22.5764	19.42	20.1695	18.1805
58.87	6.9155	5.16809	6.02361	7.9665	27.9993	28.1556	26.751	28.7216	19.1326	15.0682	18.1191	20.8629	27.3108	22.6988	26.9506	23.8601	28.2139	28.2481	26.7463	30.3768	27.7504	28.3374	28.8583	29.4089	33.4049	30.6531	23.2349	28.7965	17.8812	18.471	19.8372	19.6056	20.2549	17.6598	14.8908	22.3071	24.6466	19.1066	16.0979	18.6368	22.6659	19.5203	20.2736	18.2093
59	6.8936	5.1423	6.0209	7.97916	28.4729	28.6371	27.2075	29.1544	19.1796	15.1326	18.1259	20.8883	27.7105	23.0595	27.4291	24.2035	28.6665	28.65	27.1639	30.873	28.1898	28.8117	29.2633	29.8927	33.9433	31.0942	23.5745	29.2103	17.9912	18.5461	19.9717	19.7649	20.2695	17.6666	14.9334	22.34	24.6582	19.1459	16.1474	18.6724	22.7523	19.6313	20.3095	18.281
59.1	6.88975	5.14993	6.02846	7.99415	28.9193	29.0731	27.6556	29.6844	19.1942	15.1761	18.1911	20.8847	28.1667	23.4087	27.8277	24.6509	29.1512	29.0652	27.5621	31.3384	28.599	29.216	29.6704	30.3246	34.4686	31.5587	23.928	29.5793	18.121	18.6179	20.0092	19.8986	20.2806	17.7068	14.9407	22.3581	24.633	19.171	16.2048	18.701	22.8383	19.746	20.3921	18.335
59.19	6.89097	5.16611	6.05221	8.02181	29.408	29.5476	28.0867	30.1356	19.183	15.2079	18.2052	20.921	28.582	23.7279	28.2726	25.0021	29.556	29.4416	27.9909	31.8784	29.0351	29.7086	30.1296	30.7978	34.9317	32.0073	24.2389	29.9717	18.212	18.7119	20.1625	20.006	20.3284	17.7136	14.9833	22.3548	24.6625	19.2068	16.2543	18.7258	22.9176	19.8105	20.4495	18.385
59.29	6.88063	5.13649	6.07218	8.02323	29.8597	30.0555	28.4959	30.5542	19.2629	15.2396	18.2555	20.9826	29.0128	24.1269	28.7252	25.413	29.9092	29.8365	28.3833	32.3096	29.493	30.1112	30.5602	31.2712	35.4742	32.4561	24.5428	30.3352	18.3298	18.8022	20.2335	20.1395	20.3467	17.7351	14.9824	22.4239	24.6741	19.221	16.3145	18.8044	23.0399	19.9574	20.5286	18.4783
59.4	6.87555	5.13177	6.05599	8.05554	30.3418	30.4862	28.8692	30.9765	19.3032	15.2732	18.2668	20.9571	29.4026	24.4947	29.1188	25.7255	30.3627	30.2209	28.7583	32.7293	29.9006	30.4958	30.9259	31.6328	35.9573	32.9401	24.9136	30.6627	18.4411	18.8631	20.3272	20.277	20.3799	17.7795	15.0052	22.4091	24.6301	19.2607	16.3511	18.8548	23.0823	20.0686	20.586	18.5255
59.5	6.86521	5.13649	6.09109	8.06072	30.7676	30.9351	29.3337	31.4171	19.3248	15.3086	18.3172	20.9971	29.822	24.7799	29.6091	26.1291	30.753	30.5681	29.1325	33.1606	30.3225	30.884	31.3134	32.074	36.4928	33.3818	25.2176	31.0373	18.5704	18.9647	20.4207	20.3735	20.3688	17.79	15.0333	22.3877	24.6489	19.2965	16.4078	18.9047	23.2082	20.1869	20.6651	18.59
59.63	6.87677	5.12123	6.07975	8.07572	31.1843	31.3416	29.7526	31.8596	19.3467	15.334	18.3679	20.9971	30.217	25.1634	29.9853	26.4946	31.0751	30.9798	29.5491	33.6443	30.7318	31.2921	31.7062	32.5852	36.9571	33.8141	25.5243	31.3919	18.6773	19.0819	20.5293	20.5554	20.402	17.8192	15.0915	22.4818	24.6489	19.3432	16.4544	18.9083	23.2727	20.2908	20.7082	18.6404
59.72	6.85871	5.10687	6.10351	8.07715	31.6513	31.8573	30.1621	32.2821	19.361	15.3404	18.3421	21.0406	30.6443	25.5096	30.4195	26.9245	31.5063	31.3199	29.8797	34.0577	31.1394	31.6407	32.1335	32.9582	37.4136	34.2488	25.8825	31.7196	18.8067	19.1306	20.6153	20.6408	20.3909	17.8077	15.0687	22.4713	24.6497	19.3574	16.5004	18.9726	23.3521	20.4164	20.7837	18.7122
59.82	6.82908	5.09632	6.10459	8.07483	32.044	32.2475	30.5608	32.7049	19.3645	15.3903	18.3961	21.0914	31.0219	25.8104	30.8237	27.2502	31.8673	31.6969	30.2323	34.4675	31.5291	32.1124	32.4781	33.3854	37.9027	34.7017	26.1579	32.0691	18.8597	19.2323	20.7239	20.7818	20.424	17.8585	15.1223	22.4971	24.654	19.404	16.5284	19.0082	23.4494	20.5276	20.8665	18.7732
59.92	6.83558	5.0916	6.11486	8.09215	32.5408	32.6521	30.978	33.1196	19.4521	15.4384	18.4472	21.1058	31.3885	26.1513	31.232	27.6072	32.254	31.9891	30.5889	34.8907	31.951	32.504	32.8905	33.7827	38.418	35.1207	26.4348	32.4326	18.9824	19.3197	20.8925	20.9564	20.4314	17.9102	15.1306	22.4822	24.646	19.4113	16.5973	19.0479	23.5814	20.6459	20.949	18.8779
60.04	6.82401	5.08015	6.11486	8.10714	32.9501	33.0957	31.3565	33.5036	19.4339	15.5111	18.4545	21.1022	31.749	26.4589	31.5932	27.9914	32.6427	32.3531	30.9069	35.2689	32.2952	32.811	33.2005	34.2183	38.8752	35.5026	26.7632	32.78	19.139	19.4142	20.9861	21.0753	20.4535	17.9139	15.1633	22.5148	24.6532	19.4689	16.6511	19.1016	23.6603	20.7893	21.0244	18.9355
60.12	6.81389	5.07072	6.11647	8.11927	33.3737	33.4867	31.7165	33.8281	19.478	15.5128	18.495	21.1417	32.1059	26.7836	31.9769	28.3469	32.8828	32.6615	31.2504	35.6601	32.6821	33.2435	33.5706	34.5121	39.2609	35.9186	27.0388	33.0687	19.2467	19.5094	21.0948	21.2014	20.4757	17.9515	15.1616	22.5141	24.6698	19.5267	16.7277	19.1486	23.7414	20.8931	21.0924	18.9757
60.22	6.77655	5.06017	6.13646	8.10196	33.7182	33.8771	32.0565	34.2217	19.5215	15.5192	18.5092	21.1382	32.4567	27.073	32.3286	28.6167	33.255	32.9466	31.5337	36.0228	33.0393	33.513	33.9045	34.9142	39.6889	36.2564	27.3142	33.3604	19.3914	19.5657	21.1622	21.3129	20.4978	17.9766	15.2298	22.5542	24.6092	19.5157	16.7737	19.1986	23.8423	20.99	21.1644	19.0835
60.35	6.74571	5.07162	6.14024	8.1507	34.0643	34.2134	32.4056	34.5947	19.5252	15.5374	18.5817	21.2178	32.8019	27.3768	32.6821	28.9113	33.5215	33.204	31.8517	36.3356	33.3653	33.9103	34.2325	35.2562	40.1281	36.6166	27.5596	33.6716	19.4907	19.6716	21.2596	21.4762	20.5015	17.9876	15.2407	22.5506	24.6417	19.5625	16.8167	19.2416	23.9642	21.0976	21.265	19.1303
60.44	6.738	5.06399	6.1289	8.17694	34.4326	34.5571	32.6775	34.8835	19.5725	15.6136	18.607	21.1925	33.1202	27.6729	33.0094	29.2321	33.8213	33.5385	32.0819	36.6847	33.7166	34.1342	34.492	35.6126	40.4988	37.0093	27.8267	34.0226	19.6167	19.7547	21.3869	21.5616	20.5236	17.9986	15.2516	22.6194	24.6164	19.584	16.9279	19.2917	24.0501	21.2697	21.3332	19.2168
60.54	6.73148	5.04198	6.12242	8.16714	34.7774	34.9218	32.9736	35.2554	19.5723	15.6491	18.6067	21.1854	33.4329	27.8601	33.3688	29.4834	34.105	33.743	32.3983	37.0113	34.0487	34.4761	34.7972	35.9177	40.8731	37.2752	28.0446	34.2567	19.7272	19.8263	21.4806	21.7511	20.5309	18.0457	15.2943	22.5872	24.6641	19.6558	16.9704	19.331	24.144	21.3667	21.416	19.2526
60.63	6.68789	5.0449	6.09487	8.18069	35.0838	35.215	33.2874	35.6002	19.6235	15.6754	18.6396	21.2613	33.7108	28.1399	33.6262	29.7766	34.3469	33.9981	32.6338	37.2884	34.3288	34.7878	35.0541	36.1957	41.2474	37.5856	28.321	34.5039	19.8497	19.9475	21.6078	21.8587	20.5383	18.0754	15.2916	22.6375	24.6453	19.6847	16.9925	19.3849	24.2758	21.5171	21.5272	19.3464
60.75	6.66091	5.05254	6.08731	8.17319	35.4335	35.5365	33.5777	35.8635	19.6891	15.7334	18.7013	21.283	34.0291	28.4132	33.9196	30.0153	34.6208	34.1966	32.8969	37.5757	34.6258	34.99	35.2992	36.5341	41.5462	37.9026	28.5412	34.7536	19.9337	20.042	21.6977	22.0221	20.6046	18.0901	15.3098	22.6918	24.6345	19.7135	17.0571	19.435	24.3905	21.639	21.5919	19.4509
60.87	6.42463	5.03638	6.06355	8.19049	35.7249	35.885	33.8657	36.1058	19.7001	15.7379	18.7414	21.3118	34.1842	28.598	34.1844	30.3083	34.8478	34.4331	33.0373	37.7618	34.895	35.2799	35.5416	36.722	41.8807	38.148	28.7237	34.9609	20.0447	20.1292	21.8174	22.1815	20.5862	18.0905	15.3507	22.6842	24.6409	19.7639	17.1294	19.4782	24.4578	21.7176	21.6634	19.4835
60.94	6.35751	5.03435	6.05813	8.19339	35.9236	36.0788	34.1019	36.4075	19.7071	15.7798	18.777	21.3194	34.4648	28.8625	34.4222	30.5465	35.023	34.6365	33.2318	38.0334	35.1066	35.4983	35.7812	37.0014	42.2015	38.3993	28.9072	35.223	20.1817	20.2081	21.9076	22.2971	20.612	18.1189	15.3853	22.6922	24.6136	19.8212	17.1929	19.5424	24.5919	21.8724	21.7645	19.5876
61.05	6.3294	5.03727	6.04194	8.18819	36.2149	36.3496	34.2943	36.5875	19.7837	15.7952	18.8281	21.3192	34.685	29.0017	34.6756	30.7463	35.25	34.8436	33.5036	38.2958	35.3793	35.7412	35.9803	37.2613	42.3992	38.6555	29.0969	35.3724	20.3156	20.3104	22.0198	22.4453	20.6267	18.1815	15.4153	22.7099	24.6669	19.868	17.2795	19.607	24.6592	21.9725	21.8397	19.649
61.18	6.27158	5.04109	6.01169	8.21818	36.4382	36.5492	34.5147	36.8105	19.8056	15.8605	18.8824	21.388	34.892	29.1763	34.9088	30.9365	35.4239	34.998	33.6096	38.5104	35.5966	35.9868	36.2074	37.4377	42.6511	38.8608	29.3315	35.5642	20.411	20.3822	22.1284	22.605	20.6525	18.1925	15.4553	22.7208	24.6813	19.9255	17.3297	19.6464	24.781	22.1195	21.9403	19.7607
61.27	6.23139	5.01997	5.99869	8.16484	36.6483	36.7692	34.7034	36.9736	19.8345	15.8952	18.8601	21.3702	35.1039	29.3804	35.0868	31.1041	35.5513	35.1318	33.8007	38.6441	35.7397	36.1007	36.2995	37.6346	42.8931	39.062	29.4646	35.7831	20.5061	20.4613	22.2448	22.717	20.682	18.2209	15.479	22.7433	24.6612	19.9182	17.4004	19.7072	24.908	22.2242	22.0235	19.8109
61.36	6.21211	5.02379	5.96465	8.17234	36.8456	36.9097	34.8615	37.1638	19.8928	15.917	18.9	21.3956	35.2574	29.5285	35.2298	31.2795	35.7105	35.2789	33.936	38.7969	35.9426	36.2777	36.4798	37.8182	43.0839	39.2205	29.5729	35.8772	20.6398	20.5369	22.2935	22.8507	20.6599	18.2283	15.4754	22.7433	24.7045	19.9578	17.4435	19.7789	24.9654	22.3497	22.0738	19.8722
61.47	6.17741	5.01234	5.92305	8.13859	37.0243	37.139	35.0673	37.354	19.9365	15.9642	18.9362	21.4426	35.3955	29.6462	35.3652	31.4287	35.7697	35.3083	34.0164	38.9533	36.0876	36.3716	36.6204	37.9407	43.2711	39.4115	29.6776	36.0365	20.7353	20.639	22.4322	23.0253	20.693	18.2466	15.5263	22.823	24.6973	20.0045	17.526	19.8147	25.0908	22.443	22.1744	19.9875
61.57	6.1598	5.02583	5.92473	8.1357	37.1563	37.281	35.1615	37.487	19.9695	16.0348	18.9766	21.4785	35.5478	29.7306	35.5069	31.5593	35.9384	35.4686	34.2236	39.0923	36.2414	36.496	36.7587	38.0964	43.3998	39.5669	29.8367	36.1323	20.8578	20.7149	22.5253	23.162	20.7299	18.3023	15.5172	22.8004	24.6994	20.055	17.57	19.8865	25.1751	22.5713	22.2995	20.0704
61.69	6.12342	4.99707	5.89657	8.10483	37.2923	37.3682	35.2879	37.6137	19.9911	16.0441	19.016	21.4825	35.6794	29.8361	35.6361	31.6899	36.0548	35.5437	34.2796	39.128	36.3738	36.6426	36.779	38.2504	43.5556	39.6133	29.9303	36.2429	20.911	20.8508	22.6569	23.3225	20.7188	18.3418	15.5846	22.8302	24.6973	20.0908	17.6696	19.9545	25.3238	22.6582	22.3397	20.1424
61.78	6.08208	4.9865	5.89005	8.08001	37.418	37.4746	35.386	37.6972	20.0603	16.0688	19.0266	21.5225	35.7778	29.9933	35.7328	31.785	36.1575	35.6309	34.3735	39.2331	36.4709	36.7286	36.9802	38.2463	43.6677	39.7501	29.9934	36.3471	21.0447	20.9074	22.7209	23.4269	20.7409	18.3816	15.6164	22.8669	24.6945	20.1627	17.7409	20.0011	25.3964	22.7698	22.4731	20.2757
61.88	6.06665	5.00559	5.88627	8.0575	37.5371	37.5745	35.489	37.7667	20.0384	16.1305	19.052	21.5225	35.8507	30.0617	35.8381	31.9007	36.1871	35.6971	34.3918	39.3132	36.5651	36.8189	36.9946	38.3688	43.801	39.8726	30.0728	36.3579	21.1669	21.002	22.7958	23.5606	20.7667	18.3889	15.6164	22.8488	24.7233	20.2059	17.784	20.0871	25.4896	22.881	22.5378	20.3262
61.98	6.04137	4.99618	5.86149	8.04715	37.5797	37.709	35.583	37.863	20.1115	16.172	19.1467	21.5909	35.9492	30.1194	35.9421	31.9752	36.2779	35.758	34.4892	39.3575	36.7043	36.8925	37.0392	38.4668	43.8755	39.8981	30.1885	36.4427	21.2587	21.1306	22.9638	23.6711	20.7999	18.43	15.6764	22.9276	24.7542	20.2562	17.8817	20.1696	25.6346	23.0092	22.634	20.3838
62.1	6.01438	5.0229	5.83502	8.03965	37.6876	37.7793	35.6528	37.9654	20.1879	16.1975	19.1757	21.58	35.9876	30.1878	35.9985	32.0386	36.3112	35.8168	34.5514	39.4375	36.7188	36.9467	37.1149	38.4956	43.8935	39.9882	30.2535	36.5586	21.3733	21.1987	23.0836	23.8457	20.8552	18.4703	15.7201	22.9601	24.7759	20.3138	17.932	20.2198	25.7636	23.1312	22.731	20.4883
62.19	6.01652	4.99795	5.81817	8.00874	37.7456	37.8186	35.6434	38.0448	20.217	16.2504	19.2224	21.6637	36.0886	30.2478	36.0677	32.0798	36.35	35.8847	34.5819	39.517	36.7753	36.9851	37.1497	38.5777	43.945	40.042	30.3039	36.586	21.4611	21.3045	23.1443	23.9804	20.8479	18.4988	15.7256	22.9502	24.8027	20.3462	17.9886	20.2879	25.8373	23.2362	22.8037	20.582
62.31	6.00215	4.96829	5.81542	7.96889	37.7858	37.8142	35.738	38.0844	20.2388	16.2751	19.2657	21.6675	36.1372	30.3026	36.123	32.1527	36.4009	35.8175	34.61	39.4839	36.8326	36.988	37.1346	38.5845	44.0104	40.078	30.3526	36.5997	21.5299	21.3462	23.2158	24.1259	20.8552	18.5314	15.7248	23.005	24.7999	20.3821	18.0922	20.3417	25.9602	23.33	22.9048	20.6938
62.43	5.98354	4.97328	5.80098	7.9609	37.7844	37.8865	35.752	38.0788	20.2936	16.2955	19.3098	21.685	36.1219	30.3245	36.1038	32.2028	36.3779	35.8389	34.6501	39.4884	36.9145	37.0334	37.223	38.5964	44.0626	40.0963	30.3798	36.6092	21.6521	21.4104	23.3383	24.1873	20.9363	18.5984	15.822	23.0289	24.8083	20.4576	18.1903	20.4384	26.0467	23.4181	23.0148	20.7585
62.53	5.96918	4.97035	5.79067	7.93981	37.8357	37.9228	35.7584	38.0856	20.3336	16.3529	19.3748	21.725	36.1858	30.3602	36.114	32.1898	36.4102	35.871	34.6818	39.51	36.9609	37.0725	37.2188	38.6213	44.0416	40.1178	30.4104	36.6881	21.7438	21.5088	23.4062	24.3402	20.9179	18.609	15.8284	23.0475	24.8163	20.5151	18.2473	20.5101	26.1552	23.5119	23.1051	20.8631
62.62	5.94499	4.95801	5.76695	7.91215	37.8513	37.8791	35.7667	38.1849	20.3883	16.4117	19.3605	21.7465	36.1794	30.3359	36.1377	32.3072	36.4112	35.8903	34.7159	39.5539	36.9434	37.0298	37.223	38.6144	44.0698	40.1323	30.4159	36.6418	21.8546	21.5957	23.4957	24.4807	20.9694	18.6167	15.8547	23.0905	24.8372	20.5726	18.3446	20.5853	26.2939	23.6153	23.2232	20.9242
62.71	5.93553	4.95214	5.78034	7.87745	37.8834	37.9406	35.8088	38.1618	20.4393	16.4539	19.4544	21.7796	36.1538	30.4074	36.1881	32.3	36.3797	35.9141	34.6587	39.5243	36.9312	37.0718	37.1857	38.6317	44.0855	40.1141	30.47	36.6765	21.9464	21.6752	23.6164	24.6269	20.9621	18.6709	15.8967	23.0661	24.846	20.6411	18.4264	20.6428	26.3534	23.699	23.3033	21.0001
62.84	5.90958	4.93774	5.77759	7.87509	37.9236	38.0028	35.863	38.154	20.5121	16.5331	19.4724	21.8124	36.2101	30.3824	36.1494	32.3468	36.3935	35.9021	34.6795	39.5422	36.9993	37.0892	37.2067	38.6458	44.1077	40.1392	30.4537	36.6685	22.0114	21.7812	23.7255	24.7761	21.0617	18.7182	15.9396	23.1318	24.8937	20.6735	18.541	20.7182	26.4585	23.8001	23.3901	21.1156
62.89	5.88643	4.94156	5.75488	7.85633	37.8975	37.9621	35.8262	38.1393	20.5413	16.5149	19.5413	21.8595	36.1487	30.409	36.1832	32.302	36.4046	35.8984	34.6904	39.5167	37.0066	37.0531	37.1887	38.617	44.0753	40.1248	30.5223	36.6975	22.0955	21.8493	23.7705	24.8579	21.0322	18.7511	15.9469	23.1426	24.9189	20.7203	18.5948	20.8508	26.5661	23.9005	23.4692	21.1877
63.03	5.8882	4.9398	5.73771	7.82729	37.8878	37.9228	35.74	38.1624	20.5814	16.5854	19.5597	21.888	36.1589	30.4058	36.1591	32.3055	36.3547	35.8563	34.7001	39.5936	37.0043	37.0327	37.1719	38.6429	44.0344	40.0962	30.479	36.6736	22.164	21.8831	23.8594	24.9791	20.9916	18.7298	16.0249	23.1815	24.9209	20.8244	18.7138	20.9295	26.6176	23.9853	23.5758	21.2234
63.1	5.88643	4.94538	5.72083	7.82257	37.8826	37.9103	35.8225	38.1722	20.6324	16.6494	19.6029	21.9465	36.1641	30.4014	36.1117	32.2759	36.3528	35.8616	34.7124	39.4767	36.9232	37.0423	37.1346	38.635	43.9852	40.0671	30.4971	36.6323	22.2789	22.0006	23.9691	25.1068	21.1023	18.806	16.0452	23.2223	24.9478	20.8462	18.7564	20.962	26.7489	24.0369	23.6812	21.3282
63.25	5.87663	4.92453	5.73393	7.79729	37.7985	37.9191	35.7106	38.1112	20.7052	16.6907	19.6793	21.9423	36.0861	30.402	36.0952	32.2943	36.3436	35.8452	34.6672	39.419	36.921	37.0363	37.1323	38.5384	43.9624	40.0637	30.5007	36.6555	22.3092	22.0533	24.058	25.2428	21.1169	18.8506	16.0431	23.2648	24.9606	20.9682	18.8717	21.0836	26.8541	24.1109	23.795	21.4252
63.34	5.84964	4.9169	5.7188	7.77479	37.7985	37.8451	35.7621	38.0965	20.7234	16.7379	19.6938	21.9676	36.0899	30.3982	36.1629	32.2756	36.3362	35.8268	34.6928	39.4845	36.9645	37.0183	37.0926	38.5132	43.9156	40.0061	30.526	36.6121	22.3932	22.1289	24.0917	25.3654	21.1464	18.9165	16.105	23.3046	25.0183	20.9754	18.9184	21.1015	26.8935	24.1719	23.8202	21.5044
63.44	5.83911	4.91777	5.72738	7.77992	37.8015	37.8444	35.7316	38.0923	20.7927	16.7845	19.7952	22.0114	36.0924	30.396	36.0978	32.3112	36.313	35.8369	34.6294	39.3787	36.9167	36.9815	37.0379	38.5201	43.8442	39.9771	30.5133	36.5752	22.4775	22.1858	24.1897	25.4962	21.1538	18.9052	16.1516	23.3233	25.0336	21.0583	19.0653	21.2307	27.0058	24.2515	23.943	21.638
63.53	5.82265	4.92072	5.71124	7.74853	37.7687	37.8192	35.751	38.0709	20.8218	16.8251	19.828	22.0292	36.0285	30.3792	36.0538	32.2943	36.2658	35.8011	34.6123	39.3899	36.9355	36.9749	37.0746	38.4844	43.84	39.952	30.5151	36.5542	22.569	22.265	24.2378	25.5845	21.2017	18.9605	16.1887	23.3336	25.0544	21.1444	19.1444	21.3238	27.0978	24.3476	24.0789	21.6414
63.64	5.80543	4.89191	5.72083	7.72877	37.7747	37.829	35.6681	38.0698	20.8766	16.8674	19.8858	22.1094	36.0336	30.3064	36.059	32.2796	36.2417	35.7586	34.6392	39.3638	36.8398	36.9483	37.0373	38.444	43.8087	39.923	30.5332	36.5128	22.6037	22.3335	24.3064	25.6642	21.2608	19.0111	16.209	23.3745	25.0669	21.2095	19.223	21.4174	27.1576	24.3885	24.1665	21.7464
63.77	5.8044	4.87959	5.70847	7.68989	37.7121	37.8001	35.6654	37.9972	20.9276	16.9298	19.9112	22.1417	36.0733	30.3542	36.0489	32.2366	36.2352	35.7192	34.5746	39.3641	36.8659	36.9056	36.9982	38.4552	43.783	39.9519	30.4917	36.5208	22.68	22.3976	24.4145	25.7822	21.2571	19.0663	16.2826	23.4102	25.1418	21.2741	19.3452	21.496	27.2783	24.4596	24.2305	21.829
63.86	5.76969	4.89105	5.69712	7.70114	37.7233	37.7261	35.636	37.9826	21.0077	16.977	19.9765	22.1852	35.9697	30.3162	35.9811	32.2701	36.2537	35.675	34.5746	39.3059	36.8478	36.8803	36.9369	38.394	43.7253	39.8258	30.4917	36.4919	22.7564	22.4657	24.4707	25.8677	21.305	19.0737	16.319	23.4573	25.1418	21.3424	19.4421	21.5964	27.3499	24.5241	24.3096	21.8759
63.95	5.77842	4.89191	5.69056	7.66499	37.6667	37.718	35.6313	37.9966	21.037	17.0346	20.0453	22.2072	35.9837	30.3406	35.9612	32.2535	36.1231	35.7034	34.5442	39.2765	36.7963	36.8435	36.911	38.336	43.7187	39.7932	30.5043	36.4259	22.8177	22.481	24.5462	25.9837	21.342	19.1393	16.3583	23.5013	25.1607	21.4109	19.5569	21.6755	27.4552	24.6146	24.4038	21.9807
64.05	5.76685	4.86518	5.69056	7.67624	37.6071	37.7069	35.6093	37.9527	21.1208	17.0636	20.1069	22.258	35.9185	30.314	35.9461	32.2609	36.1639	35.6593	34.5515	39.2619	36.7383	36.8616	36.911	38.3468	43.6683	39.7607	30.4971	36.4151	22.8865	22.5604	24.6324	26.0803	21.3641	19.2089	16.402	23.5267	25.2148	21.4901	19.6143	21.7616	27.509	24.6828	24.4685	22.0708
64.16	5.74472	4.86604	5.67265	7.63258	37.6287	37.6359	35.5751	37.8606	21.1974	17.1248	20.2012	22.3199	35.9172	30.2852	35.9111	32.2368	36.1221	35.6435	34.4918	39.1888	36.7594	36.8066	36.8599	38.314	43.6256	39.6813	30.4772	36.3418	22.9364	22.606	24.6555	26.1816	21.4342	19.2453	16.445	23.5707	25.2662	21.5479	19.7219	21.8623	27.5748	24.6764	24.5627	22.1288
64.27	5.73396	4.87873	5.66963	7.61352	37.5789	37.6344	35.5525	37.888	21.2189	17.2392	20.2412	22.3333	35.852	30.307	35.8732	32.1898	36.0696	35.5951	34.4954	39.1971	36.7652	36.7871	36.8006	38.2612	43.5448	39.6926	30.4429	36.3044	23.0236	22.6659	24.7098	26.2605	21.4339	19.29	16.5017	23.5726	25.2708	21.6407	19.8693	21.9761	27.6426	24.7242	24.6502	22.1747
64.37	5.70697	4.852	5.65829	7.60601	37.5305	37.6344	35.5194	37.8076	21.2663	17.2682	20.2956	22.4021	35.8175	30.2615	35.892	32.16	36.0178	35.5547	34.4442	39.077	36.6855	36.7329	36.8042	38.2	43.4764	39.6349	30.414	36.2899	23.0656	22.6999	24.7548	26.3571	21.4818	19.3156	16.5418	23.627	25.2889	21.7162	19.9877	22.0478	27.7071	24.7816	24.6862	22.2431
64.46	5.71853	4.84819	5.65829	7.58726	37.4747	37.5752	35.4533	37.8002	21.372	17.2937	20.3499	22.489	35.8367	30.2311	35.7753	32.1637	35.9956	35.5032	34.404	39.0879	36.6601	36.6715	36.7537	38.1927	43.4332	39.6097	30.4465	36.2827	23.1534	22.7566	24.826	26.4165	21.5371	19.3595	16.5527	23.6777	25.3466	21.8133	20.0595	22.1123	27.7895	24.796	24.8335	22.3548
64.58	5.69439	4.81297	5.66106	7.57467	37.4308	37.4909	35.447	37.7387	21.4228	17.3887	20.4116	22.467	35.7574	30.184	35.7502	32.1543	35.9633	35.4565	34.4052	39.0483	36.6753	36.6505	36.6932	38.114	43.4075	39.5594	30.387	36.1966	23.1952	22.8169	24.8777	26.527	21.5333	19.4439	16.6553	23.764	25.3926	21.8526	20.1815	22.241	27.8061	24.8812	24.8758	22.3941
64.68	5.6684	4.81383	5.64316	7.531	37.3742	37.4606	35.4312	37.7307	21.4521	17.4208	20.4732	22.5397	35.7484	30.1513	35.7942	32.145	35.94	35.4113	34.371	38.9788	36.5949	36.5956	36.6672	38.1243	43.3287	39.5124	30.3779	36.1994	23.1916	22.8398	24.9421	26.6171	21.5961	19.5169	16.7165	23.7936	25.4548	21.9787	20.3107	22.3274	27.8576	24.9036	24.9269	22.4449
64.79	5.65298	4.82146	5.62046	7.50475	37.322	37.4569	35.4386	37.6868	21.5468	17.4935	20.5747	22.594	35.6832	30.1665	35.7452	32.1338	35.9104	35.4627	34.3052	38.957	36.5767	36.5884	36.624	38.0451	43.3143	39.4656	30.3888	36.1705	23.2948	22.8814	24.987	26.6951	21.6035	19.5243	16.7528	23.8225	25.4764	22.0506	20.4004	22.46	27.9221	24.9574	25.0383	22.517
64.88	5.6617	4.82995	5.62524	7.47982	37.31	37.4044	35.3346	37.6386	21.6199	17.5511	20.6218	22.6125	35.6742	30.1073	35.6311	32.0724	35.8501	35.3808	34.2894	38.8838	36.5252	36.5443	36.6268	38.0014	43.2608	39.4257	30.3292	36.1081	23.3409	22.9195	25.0215	26.7184	21.6552	19.6083	16.7813	23.8775	25.5531	22.1589	20.4973	22.5572	27.9557	24.9833	25.0751	22.5462
64.97	5.6337	4.81001	5.60912	7.48975	37.3146	37.346	35.3246	37.6174	21.6999	17.6424	20.6834	22.6918	35.6832	30.083	35.6211	32.0667	35.866	35.3745	34.254	38.8587	36.4898	36.545	36.5915	37.9443	43.1127	39.3719	30.3671	36.08	23.417	22.9722	25.0695	26.8065	21.7509	19.6268	16.8366	23.9239	25.5774	22.2448	20.6193	22.6572	28.0117	25.0542	25.1892	22.6107
65.09	5.61057	4.80619	5.6129	7.45974	37.2253	37.2979	35.2768	37.6064	21.729	17.715	20.7559	22.7461	35.6142	30.083	35.5383	32.0256	35.7882	35.2899	34.254	38.8296	36.4572	36.5089	36.505	37.8939	43.1127	39.3034	30.3346	36.004	23.417	23.0138	25.0994	26.8697	21.7325	19.7036	16.9203	23.9964	25.6279	22.288	20.7377	22.7468	28.0475	25.0542	25.2395	22.6467
65.21	5.6087	4.8079	5.62246	7.43238	37.205	37.2964	35.2342	37.5209	21.8133	17.7322	20.8213	22.7578	35.5309	30.0215	35.5885	32.0295	35.7602	35.2436	34.193	38.7488	36.4556	36.4207	36.4602	37.8533	43.0452	39.2813	30.3309	35.9805	23.4903	23.0446	25.1645	26.8866	21.8176	19.7619	16.959	24.0411	25.7236	22.4074	20.8671	22.8409	28.1364	25.0846	25.2629	22.68
65.3	5.59713	4.77353	5.59597	7.40611	37.1491	37.2224	35.1606	37.488	21.8643	17.8122	20.9083	22.8448	35.4886	29.9797	35.5132	31.996	35.7083	35.2215	34.1784	38.7051	36.423	36.4026	36.4422	37.8425	43.0344	39.166	30.2732	35.9552	23.4712	23.0976	25.1833	26.9498	21.8729	19.8132	17.0428	24.0882	25.7164	22.4506	20.9999	22.952	28.1364	25.1421	25.3312	22.7448
65.42	5.58555	4.77353	5.59597	7.39861	37.1491	37.1891	35.1937	37.4331	21.9518	17.8739	21.0062	22.8918	35.481	30.0024	35.4719	32.0109	35.6898	35.2068	34.1309	38.6942	36.3722	36.3484	36.3556	37.8425	42.9191	39.1804	30.2768	35.8755	23.5438	23.1468	25.2208	26.987	21.8766	19.8901	17.0792	24.0773	25.7777	22.5837	21.0717	23.0381	28.1507	25.1492	25.3707	22.7845
65.51	5.55658	4.75657	5.55995	7.36598	37.0541	37.1796	35.1519	37.4052	22.0351	17.9657	21.0423	22.9453	35.4569	29.9804	35.4141	31.9771	35.6475	35.2237	34.1371	38.5713	36.3231	36.3283	36.3175	37.775	42.8499	39.0944	30.2444	35.8157	23.5813	23.1385	25.2418	27.0703	21.9389	19.9453	17.1423	24.1992	25.8515	22.6835	21.1576	23.1267	28.1981	25.1905	25.4408	22.7836
65.64	5.54887	4.7642	5.57129	7.35098	36.9982	37.1057	35.1445	37.3723	22.0678	18.0347	21.1111	23.0394	35.384	29.931	35.3991	31.9212	35.5809	35.1171	34.1151	38.6077	36.2651	36.3102	36.3103	37.7678	42.8427	39.0367	30.2155	35.8338	23.6653	23.2028	25.3167	27.1297	21.9979	20.0002	17.1714	24.2535	25.8804	22.7806	21.3119	23.3024	28.2088	25.212	25.4695	22.8737
65.69	5.53926	4.74298	5.55057	7.35359	36.9853	37.0708	35.0614	37.3453	22.1231	18.092	21.2129	23.0476	35.3428	29.9455	35.4267	31.9176	35.5491	35.0817	34.0504	38.5086	36.2743	36.2906	36.215	37.6515	42.8002	39.0506	30.2479	35.756	23.689	23.2111	25.3107	27.1467	22.0573	20.0842	17.243	24.2983	25.9654	22.8678	21.4271	23.368	28.2439	25.2748	25.5576	22.9179
65.83	5.51606	4.73962	5.54285	7.30338	36.9256	37.0297	35.0475	37.2567	22.213	18.1481	21.2957	23.1362	35.3293	29.9242	35.3038	31.8539	35.5646	35.0678	34.0299	38.4776	36.2269	36.236	36.2506	37.5997	42.7195	38.9617	30.1651	35.7053	23.6989	23.2324	25.319	27.2426	22.0785	20.1249	17.2963	24.3499	26.0263	22.9667	21.5626	23.4446	28.2597	25.282	25.5611	22.9484
65.93	5.50645	4.72603	5.51834	7.27972	36.8642	36.9948	34.9828	37.2369	22.2719	18.2381	21.3721	23.1879	35.3034	29.8513	35.2824	31.8727	35.5068	35.0472	34.0054	38.4586	36.1347	36.1729	36.1589	37.5698	42.6338	38.9142	30.1613	35.642	23.7494	23.2444	25.3916	27.2448	22.149	20.1759	17.3643	24.4165	26.0572	23.0827	21.6312	23.564	28.2733	25.2945	25.6025	22.9926
66.02	5.47463	4.71374	5.53249	7.29343	36.8316	36.8588	34.8957	37.212	22.3481	18.3148	21.4481	23.2489	35.2435	29.8156	35.2197	31.8073	35.4413	35.0116	33.9629	38.4226	36.1428	36.1015	36.1129	37.5415	42.5795	38.8605	30.1163	35.5958	23.8025	23.2479	25.4321	27.2549	22.2151	20.2675	17.4376	24.4737	26.103	23.1433	21.7458	23.6387	28.3006	25.3008	25.6339	23.0029
66.13	5.46595	4.70909	5.5126	7.2509	36.7767	36.8929	34.9263	37.125	22.4279	18.395	21.5095	23.3244	35.1835	29.8027	35.1909	31.7532	35.398	34.9465	33.9276	38.3358	36.082	36.0734	36.0668	37.5097	42.4676	38.7744	30.1362	35.5642	23.7906	23.3005	25.4351	27.2872	22.2848	20.3481	17.5255	24.5128	26.1849	23.2614	21.9213	23.7348	28.3099	25.3429	25.6509	23.0349
66.23	5.4756	4.6993	5.49943	7.24222	36.7265	36.8321	34.8394	37.076	22.5306	18.4233	21.6368	23.4015	35.1346	29.8095	35.1244	31.7458	35.318	34.8964	33.8775	38.2585	36.0477	36.0031	36.0544	37.4329	42.425	38.7953	30.1072	35.4537	23.8602	23.3238	25.4853	27.3117	22.3296	20.3883	17.5718	24.6193	26.187	23.356	22.008	23.8149	28.3378	25.3591	25.7318	23.0647
66.34	5.45053	4.69382	5.49748	7.20591	36.6242	36.8079	34.8013	37.0702	22.6464	18.5403	21.7016	23.4258	35.0838	29.7762	35.1007	31.6824	35.3129	34.8804	33.8106	38.2413	35.9842	35.994	35.9587	37.3837	42.338	38.7131	30.1038	35.4267	23.8479	23.3307	25.48	27.3391	22.3954	20.4689	17.6237	24.6757	26.2715	23.4987	22.0648	23.9068	28.317	25.3645	25.7371	23.0817
66.45	5.43126	4.66711	5.49748	7.14967	36.6168	36.6934	34.7683	37.0117	22.7192	18.6165	21.7559	23.4873	35.0301	29.723	35.0593	31.6786	35.2537	34.7995	33.8216	38.1867	35.9842	35.9073	35.9371	37.2973	42.3128	38.6375	30.0857	35.405	23.9128	23.3798	25.5249	27.3763	22.4359	20.5457	17.7147	24.73	26.3328	23.5526	22.1868	23.9677	28.3815	25.4218	25.7981	23.1141
66.54	5.42354	4.67424	5.47111	7.15474	36.5794	36.7416	34.7084	36.9757	22.7937	18.7206	21.9091	23.5583	35.0281	29.6985	35.0616	31.6713	35.2305	34.7727	33.809	38.1919	35.9119	35.8967	35.8868	37.2625	42.2131	38.6144	30.024	35.354	23.8954	23.3624	25.5393	27.4105	22.5145	20.5969	17.7782	24.791	26.3839	23.6557	22.2887	24.1174	28.3766	25.3932	25.7949	23.1377
66.66	5.40138	4.67175	5.46064	7.12469	36.5228	36.6407	34.6752	36.8792	22.8908	18.7796	21.9809	23.658	35.0133	29.6448	34.979	31.6619	35.1896	34.7358	33.7947	38.1025	35.8421	35.874	35.8317	37.2427	42.1763	38.5434	30.0622	35.3244	23.9705	23.3689	25.537	27.4071	22.5762	20.6519	17.8452	24.8503	26.4709	23.7689	22.4311	24.144	28.3937	25.4299	25.8458	23.1831
66.75	5.39555	4.63852	5.45888	7.10224	36.5244	36.6242	34.6459	36.8453	22.9553	18.8541	22.0514	23.6977	34.9815	29.6193	34.9333	31.6358	35.1677	34.7323	33.7099	38.0521	35.8693	35.829	35.7869	37.1382	42.1383	38.4907	30.0183	35.246	23.9501	23.424	25.5679	27.44	22.6482	20.7581	17.9443	24.9166	26.5893	23.8554	22.4909	24.2522	28.3881	25.4785	25.8482	23.1861
66.84	5.36763	4.6535	5.43135	7.07719	36.4548	36.5585	34.6519	36.8346	23.0078	18.9391	22.1732	23.8106	34.8737	29.6158	34.8873	31.6264	35.1033	34.65	33.6581	38.0111	35.8013	35.725	35.7263	37.0836	42.0506	38.4314	29.9484	35.2184	24.0053	23.407	25.5902	27.4268	22.724	20.8349	18.034	25.0068	26.6234	23.9421	22.6001	24.349	28.3522	25.4703	25.9223	23.1656
66.96	5.33293	4.63441	5.43891	7.07344	36.4176	36.4919	34.5453	36.7834	23.1317	19.059	22.2494	23.8106	34.8123	29.5855	34.8911	31.5444	35.0514	34.6574	33.6435	37.931	35.7651	35.7105	35.6254	37.0512	41.9821	38.3449	29.9447	35.1967	24.0359	23.4297	25.5977	27.4417	22.7609	20.9228	18.125	25.0756	26.6415	24.0572	22.6683	24.4315	28.4203	25.5062	25.9331	23.1836
67.07	5.3493	4.61996	5.42096	7.06719	36.2751	36.491	34.4926	36.7643	23.2269	19.1278	22.3439	23.938	34.7725	29.5565	34.822	31.5126	34.9984	34.5716	33.5909	37.8395	35.7134	35.6626	35.6353	37.0002	41.8924	38.3192	29.8995	35.04	24.0516	23.4187	25.5947	27.4428	22.8571	20.9704	18.1755	25.138	26.7184	24.155	22.7872	24.5075	28.3393	25.4963	25.9233	23.2273
67.19	5.33875	4.62132	5.40674	7.0297	36.2856	36.4014	34.5037	36.6606	23.3165	19.2338	22.4553	23.9941	34.708	29.4573	34.7057	31.4623	35.002	34.465	33.5731	37.8448	35.6654	35.6184	35.5659	36.9445	41.8593	38.2845	29.8872	35.025	24.0541	23.4857	25.6073	27.5025	22.8928	21.0727	18.2641	25.1789	26.7763	24.2536	22.8827	24.5948	28.3851	25.5402	25.9598	23.2186
67.28	5.3175	4.60005	5.38974	7.01719	36.2389	36.3034	34.3652	36.6334	23.3867	19.3423	22.543	24.1039	34.6666	29.4411	34.6691	31.4548	34.9033	34.4036	33.5155	37.7491	35.6237	35.548	35.4992	36.918	41.7661	38.1863	29.8581	34.9614	24.0588	23.4486	25.6239	27.4863	22.9857	21.1388	18.3579	25.3219	26.8759	24.3557	22.959	24.6358	28.4095	25.499	25.9402	23.2088
67.37	5.29728	4.60305	5.38879	6.97469	36.1729	36.2748	34.3665	36.5684	23.4992	19.4224	22.6441	24.1395	34.6489	29.3979	34.6555	31.4082	34.8971	34.4196	33.4694	37.6915	35.5667	35.4694	35.4568	36.843	41.7119	38.1471	29.8384	34.9226	24.1004	23.4747	25.6081	27.4628	23.0516	21.2595	18.4019	25.3536	26.9325	24.4664	23.0877	24.7138	28.4224	25.5626	26.0111	23.2659
67.46	5.28093	4.58316	5.37649	6.95096	36.081	36.2572	34.2796	36.54	23.6261	19.5388	22.7451	24.2112	34.5584	29.3813	34.5778	31.3392	34.828	34.3914	33.4269	37.6812	35.5459	35.4956	35.4181	36.7213	41.6073	38.0863	29.7898	34.902	24.0885	23.4668	25.6298	27.5211	23.0992	21.3143	18.4824	25.4686	26.9602	24.534	23.1302	24.8098	28.4353	25.5222	25.9993	23.269
67.61	5.27123	4.56951	5.36705	6.93842	36.0602	36.1777	34.2513	36.4286	23.6892	19.6257	22.8765	24.3429	34.5591	29.35	34.5374	31.3616	34.7663	34.3264	33.3839	37.5818	35.4607	35.4685	35.3334	36.7307	41.6005	38.0494	29.7534	34.8275	24.097	23.4789	25.6801	27.5085	23.2253	21.3987	18.5726	25.55	27.0346	24.6721	23.2138	24.8401	28.388	25.5492	26.0085	23.3061
67.67	5.25581	4.56187	5.34058	6.91967	36.0714	36.1185	34.1998	36.4322	23.8312	19.7419	22.9562	24.4153	34.4901	29.3158	34.5186	31.3466	34.7108	34.2712	33.3181	37.5636	35.4353	35.3998	35.355	36.6803	41.5429	37.9665	29.7462	34.7876	24.1123	23.4524	25.6389	27.49	23.2585	21.5232	18.6163	25.6116	27.1429	24.7225	23.2963	24.9368	28.4167	25.5492	26.0516	23.2665
67.78	5.24038	4.55806	5.33301	6.91217	35.9039	36.0852	34.1116	36.4103	23.9187	19.84	23.0795	24.4697	34.4095	29.274	34.3982	31.2422	34.6553	34.2161	33.3071	37.5199	35.381	35.3493	35.2576	36.6299	41.4025	37.8908	29.7426	34.7442	24.1123	23.494	25.6464	27.5383	23.3506	21.633	18.7291	25.7347	27.1862	24.8591	23.4183	25.0085	28.4167	25.6102	26.0265	23.2773
67.9	5.23082	4.56026	5.33868	6.88723	35.8726	36.065	34.1069	36.3169	24.0122	19.9273	23.2235	24.5551	34.4088	29.2561	34.4086	31.2348	34.606	34.1819	33.288	37.3502	35.3467	35.2645	35.1983	36.5773	41.3338	37.8918	29.6707	34.6632	24.1496	23.4932	25.6523	27.5285	23.4529	21.6876	18.8171	25.7871	27.2414	24.933	23.4997	25.057	28.421	25.5652	26.0927	23.2726
67.99	5.21833	4.54419	5.32261	6.87851	35.87	35.9737	34.1045	36.241	24.1317	20.0255	23.3498	24.6919	34.3529	29.1901	34.331	31.2256	34.5739	34.1354	33.1834	37.3291	35.3078	35.233	35.1416	36.5061	41.2725	37.7951	29.651	34.6172	24.1835	23.4891	25.6552	27.5682	23.5335	21.7752	18.9338	25.8586	27.3051	24.9933	23.5457	25.0848	28.398	25.5966	26.1168	23.3081
68.11	5.20769	4.51828	5.316	6.83849	35.7796	35.9098	33.9966	36.2365	24.2125	20.1416	23.4264	24.7686	34.2823	29.1725	34.3183	31.1975	34.569	34.112	33.1747	37.2884	35.2344	35.1164	35.0866	36.4477	41.179	37.6757	29.6238	34.6052	24.1801	23.4743	25.6672	27.5136	23.5818	21.8632	18.9626	25.9211	27.346	25.1055	23.6001	25.1717	28.3959	25.6262	26.1178	23.3086
68.2	5.18181	4.52351	5.28672	6.80863	35.7085	35.8243	33.9529	36.188	24.3016	20.2652	23.566	24.9002	34.2257	29.1305	34.2099	31.1176	34.447	34.0057	33.1133	37.2977	35.2048	35.1375	35.0067	36.4212	41.1176	37.6485	29.5431	34.5073	24.2054	23.5034	25.6761	27.5473	23.6761	21.9833	19.1053	26.0231	27.454	25.2072	23.7131	25.212	28.4166	25.6233	26.1506	23.2963
68.31	5.16823	4.49077	5.28481	6.7923	35.6877	35.7667	33.9686	36.0838	24.4121	20.3413	23.694	24.9416	34.1918	29.0725	34.1656	31.1212	34.4555	34.0472	33.0884	37.1945	35.1159	35.0669	34.9759	36.3405	41.0206	37.6186	29.5608	34.4544	24.2025	23.4815	25.6402	27.5385	23.7471	22.0826	19.1739	26.1518	27.4889	25.2628	23.7215	25.289	28.3729	25.679	26.1096	23.3369
68.41	5.15758	4.49157	5.28197	6.7785	35.6196	35.7398	33.8717	36.0829	24.5257	20.4684	23.8213	25.0474	34.1174	29.0207	34.134	31.0483	34.3617	33.9025	33.0541	37.1029	35.1076	34.9937	34.928	36.2605	41.0099	37.546	29.5264	34.4062	24.1877	23.4857	25.671	27.5916	23.8213	22.1706	19.2973	26.2505	27.6092	25.3464	23.8297	25.358	28.4138	25.6979	26.0999	23.3483
68.51	5.14987	4.4992	5.27819	6.75601	35.5898	35.6807	33.8496	36.0427	24.6022	20.639	23.9482	25.1451	34.079	29.0055	34.1077	30.9961	34.2951	33.9098	33.0249	37.0847	35.0026	34.9756	34.8956	36.2533	40.9235	37.4992	29.483	34.4098	24.203	23.4479	25.6485	27.5805	23.9245	22.2768	19.3774	26.265	27.6236	25.4434	23.8656	25.3902	28.421	25.6764	26.143	23.3375
68.61	5.14987	4.49157	5.25172	6.72976	35.5712	35.64	33.7541	35.9403	24.6932	20.7371	24.0931	25.2537	34.0521	28.9789	34.0437	30.9588	34.2507	33.851	32.9335	37.0047	34.9989	34.8817	34.8307	36.1634	40.8191	37.4451	29.447	34.2542	24.2107	23.4932	25.6972	27.5508	24.013	22.3646	19.4683	26.3917	27.703	25.5261	23.9409	25.4547	28.36	25.6406	26.2148	23.3555
68.73	5.11336	4.46709	5.23474	6.71614	35.4098	35.5757	33.7311	35.88	24.8447	20.8568	24.1788	25.3858	33.9519	28.9269	33.9678	30.9218	34.1756	33.8243	32.8707	36.8826	34.925	34.8116	34.7715	36.093	40.8047	37.3815	29.4185	34.2168	24.2441	23.4698	25.6582	27.5225	24.1039	22.4555	19.5669	26.4475	27.7328	25.5961	23.9898	25.4672	28.3572	25.6924	26.166	23.3292
68.81	5.09615	4.47313	5.22533	6.69128	35.4196	35.5151	33.6678	35.8344	24.9269	20.951	24.3006	25.4311	33.9246	28.8749	33.8881	30.922	34.1783	33.7168	32.8262	36.8949	34.8547	34.7487	34.698	36.037	40.6931	37.2854	29.3576	34.1685	24.2431	23.4842	25.6191	27.5164	24.1837	22.5572	19.6218	26.5467	27.7734	25.6625	24.0566	25.4904	28.3901	25.6546	26.1675	23.3569
68.94	5.07599	4.44565	5.21307	6.66762	35.3092	35.4719	33.6031	35.7404	25.0098	21.0706	24.3868	25.5749	33.8956	28.8205	33.8332	30.8383	34.1168	33.6337	32.8058	36.7794	34.7798	34.7606	34.6198	35.9371	40.6355	37.2032	29.3055	34.1299	24.2732	23.4724	25.6296	27.5561	24.2641	22.7032	19.6837	26.6324	27.8225	25.7549	24.0989	25.5611	28.3564	25.7003	26.1808	23.3888
69.05	5.06623	4.45867	5.21492	6.66249	35.2734	35.3957	33.4975	35.6983	25.1424	21.2087	24.5511	25.6346	33.8156	28.789	33.77	30.7709	34.0549	33.6456	32.7735	36.6979	34.7704	34.6683	34.5997	35.9103	40.5384	37.1552	29.3231	34.0805	24.2665	23.4657	25.6574	27.4619	24.3795	22.788	19.7962	26.7359	27.8829	25.8503	24.129	25.6095	28.3199	25.7129	26.2081	23.3611
69.14	5.05467	4.44341	5.18847	6.62876	35.2139	35.3256	33.4828	35.6398	25.248	21.3539	24.6887	25.7974	33.7389	28.7358	33.7249	30.7747	33.9735	33.6346	32.7151	36.687	34.745	34.643	34.5493	35.8023	40.4413	37.13	29.3123	33.9937	24.2283	23.443	25.6237	27.5065	24.4679	22.8795	19.898	26.801	27.9369	25.8646	24.172	25.6239	28.3629	25.7165	26.1973	23.3863
69.25	5.05082	4.45104	5.19225	6.60253	35.1469	35.2775	33.4497	35.6142	25.3281	21.4773	24.7974	25.9421	33.6891	28.7282	33.7099	30.7225	33.9328	33.5391	32.6566	36.6434	34.6835	34.5889	34.4988	35.7987	40.3765	37.0256	29.2438	33.9612	24.2665	23.4468	25.6536	27.4953	24.5342	22.9965	19.9925	26.906	27.9225	25.9329	24.2114	25.6812	28.3521	25.7022	26.1937	23.3971
69.34	5.04015	4.44039	5.18183	6.6037	35.1011	35.2099	33.3895	35.5401	25.4199	21.6118	24.896	26.0154	33.6145	28.6992	33.6669	30.7093	33.8759	33.4899	32.5747	36.5372	34.5991	34.5228	34.4185	35.7079	40.3117	36.9601	29.2129	33.8912	24.2593	23.4207	25.6544	27.4779	24.6417	23.0774	20.1015	27.0084	28.0752	26.0022	24.2623	25.7251	28.3536	25.7175	26.2055	23.3616
69.43	5.01525	4.40831	5.15355	6.5639	35.0143	35.1199	33.3226	35.4873	25.5129	21.7239	25.0248	26.14	33.5796	28.6435	33.5611	30.6499	33.8233	33.4082	32.534	36.5024	34.5289	34.442	34.3307	35.6629	40.2615	36.9255	29.1773	33.8503	24.2889	23.4502	25.6266	27.5201	24.7139	23.1607	20.1817	27.0749	28.0473	26.0792	24.2967	25.7697	28.3292	25.78	26.2178	23.3893
69.52	5.01021	4.40683	5.14494	6.54864	34.9883	35.0905	33.2705	35.4184	25.6065	21.8806	25.1721	26.2444	33.5476	28.5676	33.4962	30.5879	33.8042	33.4223	32.5294	36.4418	34.5147	34.3773	34.3093	35.6243	40.1569	36.8298	29.182	33.7597	24.2713	23.4475	25.6103	27.4234	24.8118	23.2754	20.247	27.1363	28.0838	26.0966	24.3419	25.7834	28.3192	25.7185	26.2353	23.3729
69.64	4.97255	4.39998	5.14207	6.51606	34.9349	35.0154	33.1919	35.3114	25.6839	21.9862	25.2454	26.3721	33.4615	28.5461	33.4419	30.5262	33.6733	33.3363	32.4218	36.2992	34.4302	34.3003	34.2361	35.5262	40.0705	36.7931	29.1186	33.7404	24.2947	23.4214	25.5886	27.458	24.8788	23.3747	20.3233	27.2244	28.1104	26.1372	24.3749	25.8095	28.2884	25.7768	26.2184	23.4131
69.75	4.98797	4.37709	5.12695	6.50481	34.8642	35.008	33.1111	35.2675	25.7932	22.1278	25.394	26.5133	33.3541	28.4854	33.3817	30.5076	33.677	33.2702	32.4072	36.3065	34.3976	34.2967	34.182	35.4974	39.9697	36.6707	29.0392	33.6101	24.2488	23.4214	25.5624	27.4765	24.9636	23.4735	20.4252	27.3294	28.114	26.1983	24.4252	25.8095	28.2741	25.7194	26.1969	23.4131
69.88	4.96187	4.37404	5.10895	6.47222	34.7699	34.8848	33.0581	35.2225	25.856	22.2733	25.5145	26.5831	33.4099	28.4866	33.3087	30.4533	33.6089	33.2062	32.3618	36.2365	34.3204	34.1836	34.1448	35.3777	39.9048	36.6664	29.0082	33.6016	24.2837	23.4293	25.5744	27.4554	25.0786	23.5582	20.5052	27.3849	28.1695	26.2425	24.4941	25.8606	28.2898	25.7312	26.2446	23.4245
69.95	4.97641	4.36945	5.08536	6.45982	34.6819	34.753	32.9678	35.1541	25.9643	22.3928	25.6331	26.7594	33.2698	28.398	33.2538	30.4143	33.5585	33.1194	32.2866	36.1937	34.2455	34.1558	34.0739	35.3822	39.8797	36.6202	28.9634	33.516	24.245	23.3912	25.5512	27.4542	25.1036	23.6675	20.5525	27.4923	28.2005	26.2522	24.5184	25.9098	28.3063	25.7123	26.2364	23.4095
70.07	4.91473	4.34656	5.06267	6.43358	34.5889	34.7308	32.9163	35.0993	26.0008	22.5199	25.7708	26.7992	33.2391	28.3411	33.2275	30.3435	33.4512	33.0716	32.2537	36.1101	34.1948	34.0872	33.9946	35.3174	39.7609	36.5374	28.9706	33.4726	24.2794	23.429	25.5624	27.4431	25.2584	23.759	20.6544	27.5393	28.2078	26.3062	24.5328	25.9241	28.2669	25.7158	26.2256	23.4239
70.16	4.90702	4.35419	5.07024	6.41483	34.5777	34.7013	32.9237	35.0005	26.1428	22.6797	25.8505	26.9911	33.1816	28.3107	33.1711	30.3024	33.4142	33.0091	32.1367	36.0119	34.1694	34.0078	33.9406	35.2022	39.6782	36.3753	28.8985	33.4147	24.2641	23.3912	25.5624	27.4023	25.3136	23.8029	20.8108	27.6733	28.2582	26.3888	24.5687	25.917	28.2884	25.7123	26.24	23.3879
70.28	4.9023	4.33052	5.06556	6.4062	34.5344	34.6692	32.8444	34.9724	26.2365	22.8064	25.9873	27.0912	33.1412	28.2222	33.1088	30.2561	33.3676	32.9665	32.1311	35.9946	34.0946	33.9656	33.8589	35.1096	39.5992	36.3941	28.915	33.2894	24.3094	23.3795	25.5429	27.4011	25.3497	23.9158	20.7963	27.6937	28.2316	26.4596	24.5715	25.959	28.244	25.7651	26.2245	23.3837
70.37	4.88775	4.30458	5.04377	6.37734	34.4475	34.5128	32.7987	34.9494	26.2848	22.9121	26.0716	27.2263	33.0128	28.2196	33.0319	30.1943	33.2513	32.8915	32.1075	35.8882	34.01	33.95	33.8216	35.1194	39.4982	36.3321	28.8407	33.2844	24.2756	23.3383	25.5587	27.4134	25.4868	24.0188	20.8763	27.7638	28.3015	26.4356	24.5973	26.0173	28.2633	25.7696	26.2831	23.3987
70.49	4.87319	4.33206	5.04088	6.35222	34.4313	34.4634	32.7237	34.8678	26.3551	23.0541	26.2031	27.3397	32.9803	28.1562	32.9851	30.1623	33.2683	32.9231	32.0291	35.8764	33.9835	33.8513	33.7591	35.0176	39.4476	36.2448	28.8097	33.2686	24.2951	23.3575	25.5594	27.4443	25.5614	24.1475	20.971	27.881	28.3209	26.4942	24.6197	26.0147	28.2361	25.767	26.2446	23.4209
70.6	4.86163	4.30152	5.02197	6.31097	34.3494	34.4191	32.6575	34.7654	26.4571	23.1849	26.3009	27.4194	32.965	28.1752	32.8873	30.125	33.2239	32.8495	31.9743	35.7891	33.8893	33.7718	33.6907	34.9276	39.39	36.1259	28.7448	33.1637	24.2837	23.3764	25.5519	27.4257	25.6166	24.2097	21.0147	27.9353	28.3137	26.5194	24.6735	26.0112	28.2361	25.7706	26.2518	23.41
70.68	4.83849	4.29389	4.9955	6.31472	34.2861	34.3636	32.6171	34.7032	26.4643	23.3193	26.3843	27.5497	32.8537	28.0841	32.8121	30.0653	33.1054	32.7208	31.9048	35.6982	33.8349	33.7068	33.6294	34.8736	39.282	36.0971	28.687	33.0551	24.2875	23.3537	25.507	27.3588	25.683	24.272	21.1093	27.9642	28.2957	26.5194	24.6771	26.0255	28.2576	25.7778	26.241	23.4317
70.8	4.83078	4.28626	5.01063	6.27722	34.208	34.3082	32.6061	34.6666	26.5372	23.4428	26.5111	27.6656	32.8039	28.0082	32.797	30.0542	33.0869	32.6914	31.8719	35.6472	33.7806	33.6851	33.6006	34.8232	39.2316	36.0503	28.6617	33.0406	24.2455	23.3537	25.5332	27.3514	25.7604	24.4001	21.1675	28.0511	28.3462	26.5697	24.6627	26.1008	28.1967	25.7814	26.2518	23.4137
70.89	4.81536	4.27099	4.98416	6.26598	34.1261	34.201	32.5179	34.5898	26.6538	23.5662	26.5727	27.7923	32.7233	28.0006	32.718	29.9758	33.0277	32.6878	31.85	35.5672	33.7226	33.6093	33.5104	34.7404	39.1956	35.9206	28.6401	32.9755	24.257	23.3084	25.5107	27.344	25.7825	24.4623	21.2512	28.1344	28.3534	26.6092	24.7165	26.0792	28.1716	25.7993	26.2805	23.3812
71.01	4.80465	4.27175	4.97748	6.25208	34.1135	34.1922	32.4171	34.5374	26.6439	23.7157	26.6971	27.895	32.6754	27.8802	32.6674	29.9289	32.9373	32.5906	31.7204	35.5008	33.6597	33.5863	33.4371	34.6925	39.0945	35.8837	28.5874	32.8836	24.2651	23.3201	25.4815	27.3637	25.905	24.5216	21.2914	28.1756	28.326	26.6391	24.7783	26.0803	28.216	25.7572	26.2565	23.3926
71.1	4.80465	4.23357	4.96613	6.21833	34.0242	34.085	32.3876	34.4753	26.735	23.8101	26.7514	27.9963	32.614	27.9334	32.5846	29.8655	32.8744	32.5391	31.6911	35.4607	33.5873	33.431	33.365	34.6169	39.0045	35.79	28.5694	32.8691	24.2421	23.2785	25.4928	27.308	25.9529	24.6204	21.3496	28.2626	28.3404	26.6787	24.7819	26.1627	28.1515	25.7895	26.2565	23.389
71.22	4.78151	4.25266	4.94722	6.19208	33.9684	34.0296	32.3031	34.4314	26.7897	23.9591	26.8783	28.1014	32.5833	27.8726	32.5206	29.7983	32.8855	32.4766	31.6253	35.3516	33.58	33.4346	33.3073	34.5773	38.9325	35.7251	28.443	32.8256	24.2421	23.3049	25.489	27.3302	25.9898	24.6534	21.4369	28.2807	28.3656	26.7146	24.825	26.1591	28.1515	25.7895	26.2349	23.3854
71.29	4.77295	4.24809	4.92743	6.16473	33.8656	34.0161	32.2276	34.3814	26.8723	23.9766	26.9243	28.2086	32.4932	27.7917	32.466	29.7931	32.813	32.4414	31.5722	35.2617	33.4654	33.3961	33.2906	34.4956	38.832	35.672	28.4885	32.7293	24.2646	23.2441	25.4583	27.3328	26.0515	24.7369	21.5023	28.3155	28.4183	26.7387	24.817	26.1939	28.1572	25.7563	26.2626	23.4209
71.42	4.76223	4.22976	4.91696	6.16207	33.8456	33.9186	32.1781	34.2814	26.9026	24.1697	26.987	28.3258	32.4222	27.7283	32.3814	29.6864	32.6892	32.3589	31.5997	35.2097	33.4206	33.2612	33.1667	34.426	38.7345	35.6639	28.4358	32.6917	24.2192	23.2331	25.4553	27.2708	26.0967	24.7412	21.5207	28.4002	28.3693	26.7506	24.8142	26.2093	28.1515	25.7895	26.2385	23.3926
71.53	4.74295	4.24503	4.8867	6.11332	33.7637	33.8336	32.1156	34.2265	26.9354	24.2315	27.0777	28.4164	32.357	27.6713	32.3739	29.6864	32.6707	32.2927	31.4754	35.1369	33.3626	33.1998	33.1018	34.3648	38.6517	35.5378	28.3852	32.5541	24.2116	23.2293	25.4066	27.2671	26.1409	24.8364	21.5643	28.4074	28.3981	26.765	24.8106	26.2488	28.173	25.7788	26.2888	23.407
71.62	4.73138	4.23357	4.89805	6.09456	33.7116	33.7818	32.0384	34.1607	27.0228	24.3804	27.1393	28.5177	32.3033	27.6295	32.2347	29.6192	32.556	32.2155	31.4352	35.0496	33.2829	33.1709	33.0477	34.2496	38.5904	35.4513	28.3636	32.5361	24.2345	23.2104	25.4441	27.256	26.1888	24.8437	21.6299	28.4943	28.3801	26.8297	24.8321	26.2488	28.1049	25.7967	26.278	23.3998
71.74	4.71127	4.21756	4.87449	6.10098	33.6312	33.7278	31.9446	34.0924	27.0581	24.4633	27.2251	28.5706	32.1863	27.5905	32.1763	29.5804	32.5502	32.195	31.3529	35.0107	33.248	33.0602	32.9878	34.1715	38.508	35.4198	28.2828	32.4507	24.1958	23.2101	25.4021	27.2437	26.2063	24.9016	21.6624	28.4965	28.3606	26.8321	24.8708	26.2477	28.1178	25.7742	26.2841	23.3992
71.83	4.71981	4.20303	4.88292	6.09456	33.5552	33.6266	31.9429	33.9997	27.0884	24.5693	27.2517	28.6698	32.2304	27.584	32.118	29.526	32.4819	32.1162	31.2999	34.966	33.185	33.0444	32.954	34.1272	38.4248	35.3828	28.2336	32.384	24.2269	23.2028	25.4254	27.2114	26.2736	24.9499	21.7099	28.5559	28.3801	26.8441	24.9147	26.2774	28.087	25.7752	26.2744	23.3818
71.94	4.70356	4.17557	4.85936	6.06723	33.527	33.5873	31.8747	33.99	27.1638	24.6412	27.3084	28.7661	32.1058	27.5069	32.0973	29.5058	32.3984	32.0553	31.2797	34.8797	33.0814	32.9374	32.8436	34.1139	38.31	35.2288	28.1998	32.3819	24.2226	23.2176	25.3909	27.2437	26.3242	25.059	21.7788	28.587	28.3678	26.8465	24.921	26.3229	28.1608	25.7706	26.2949	23.3956
72.02	4.6774	4.18013	4.85644	6.04956	33.4882	33.5119	31.7775	33.9083	27.1686	24.6892	27.3531	28.8472	32.0424	27.4358	32.0164	29.4402	32.3005	31.9838	31.2195	34.8168	33.051	32.9216	32.835	33.9867	38.2736	35.1882	28.1325	32.2935	24.1772	23.2104	25.3429	27.2188	26.3289	25.111	21.7791	28.6319	28.4125	26.8873	24.9183	26.3133	28.087	25.768	26.2672	23.3854
72.14	4.65729	4.18702	4.83289	6.03723	33.3297	33.4838	31.7204	33.8438	27.1565	24.8046	27.4498	28.9001	31.9869	27.4196	31.9769	29.3753	32.2948	31.923	31.1555	34.7524	32.9871	32.858	32.7211	33.9699	38.184	35.1135	28.1348	32.2263	24.2035	23.176	25.3609	27.1954	26.4016	25.1322	21.8443	28.6739	28.3823	26.9256	24.9677	26.2835	28.0462	25.7778	26.2734	23.4317
72.22	4.63966	4.18087	4.81569	5.99436	33.2782	33.3995	31.6949	33.7716	27.2827	24.8825	27.5103	28.9936	31.9368	27.3533	31.8716	29.3446	32.2358	31.9196	31.0824	34.7102	32.9372	32.8263	32.6822	33.9063	38.1111	35.0935	28.0509	32.1689	24.2044	23.1578	25.3737	27.1976	26.4478	25.185	21.8485	28.7239	28.3526	26.9604	24.9335	26.3251	28.0418	25.7905	26.2431	23.3643
72.34	4.63966	4.16941	4.79678	6.00186	33.2001	33.3034	31.5993	33.7204	27.3155	24.937	27.4921	29.0443	31.8792	27.266	31.8151	29.2849	32.1396	31.8313	31.0934	34.6083	32.8394	32.707	32.6137	33.7514	38.0499	34.9962	28.0039	32.0422	24.1739	23.1237	25.2875	27.1642	26.4884	25.2033	21.9358	28.695	28.3923	26.9064	24.9837	26.3538	28.0453	25.7582	26.2575	23.3859
72.45	4.63966	4.1656	4.79299	5.94935	33.1703	33.2553	31.5404	33.6216	27.3629	25.0714	27.5828	29.1566	31.8025	27.228	31.8076	29.1805	32.1025	31.7283	30.9581	34.5027	32.814	32.6637	32.5488	33.7406	37.8591	34.9205	27.9678	32.0603	24.1356	23.1086	25.3175	27.1382	26.5179	25.2216	21.9613	28.7674	28.4248	26.928	24.9693	26.3574	28.0131	25.7654	26.2431	23.3931
72.55	4.6212	4.16252	4.78628	5.94665	33.0868	33.1799	31.4541	33.591	27.375	25.0867	27.6239	29.1654	31.7007	27.1834	31.7041	29.1371	32.0304	31.6603	30.9233	34.4252	32.7328	32.6008	32.5005	33.6529	37.8622	34.8222	27.9511	31.9718	24.1476	23.1127	25.3107	27.091	26.541	25.292	22.0089	28.8341	28.3577	26.9435	24.9845	26.3656	28.0216	25.7448	26.2873	23.3864
72.66	4.60495	4.13505	4.75516	5.89308	32.9953	33.1444	31.4154	33.4643	27.3993	25.1658	27.6335	29.2109	31.6759	27.1254	31.6533	29.0872	31.9692	31.6216	30.8301	34.4009	32.6219	32.5264	32.4406	33.5894	37.7762	34.7295	27.8812	31.8829	24.1547	23.0821	25.2987	27.1159	26.54	25.2985	22.0596	28.8109	28.3707	27.0107	24.9981	26.4219	27.9988	25.7797	26.2827	23.3895
72.77	4.59419	4.13579	4.74844	5.90538	32.9304	33.0578	31.3548	33.4336	27.4516	25.2066	27.682	29.2885	31.6162	27.0695	31.546	29.1072	31.8823	31.5978	30.8319	34.316	32.6313	32.4815	32.2841	33.5521	37.6893	34.6456	27.8247	31.8016	24.1399	23.0976	25.2995	27.0873	26.5742	25.3653	22.0744	28.8703	28.3865	27.0011	25.0133	26.4087	27.9965	25.7592	26.2766	23.4189
72.86	4.57876	4.13197	4.74466	5.86036	32.8597	32.9616	31.3401	33.3824	27.4661	25.2357	27.6965	29.332	31.5471	27.0239	31.4895	29.0289	31.8156	31.5095	30.7587	34.2687	32.5842	32.4056	32.2985	33.48	37.6064	34.6456	27.8319	31.7401	24.0979	23.0484	25.2695	27.1096	26.5705	25.3726	22.129	28.9211	28.3613	26.9867	25.0204	26.4158	27.975	25.7771	26.2154	23.372
72.95	4.56719	4.12051	4.73709	5.85661	32.815	32.884	31.2886	33.2726	27.539	25.3266	27.74	29.3682	31.4627	26.9859	31.467	28.9691	31.7675	31.5132	30.7149	34.1522	32.5008	32.3261	32.2264	33.39	37.5596	34.6095	27.7814	31.7038	24.1476	23.0257	25.217	27.0687	26.6332	25.4349	22.1545	28.9355	28.3468	27.0407	25.0204	26.4553	27.9715	25.7484	26.2478	23.372
73.06	4.55948	4.11287	4.72574	5.84535	32.7331	32.8433	31.2077	33.258	27.539	25.4283	27.7907	29.4479	31.4013	26.9365	31.3842	28.9169	31.723	31.4212	30.6417	34.1049	32.3848	32.2322	32.1398	33.3143	37.4552	34.4941	27.7092	31.6495	24.0903	23.0333	25.2395	27.0687	26.6553	25.4532	22.1873	28.9428	28.3252	27.0623	25.042	26.4553	27.9356	25.7592	26.2514	23.3792
73.16	4.52862	4.11669	4.70304	5.81534	32.6586	32.7952	31.1048	33.1702	27.6119	25.4319	27.8089	29.4624	31.3591	26.8909	31.3503	28.8758	31.6675	31.4065	30.5905	34.054	32.3667	32.1852	32.0713	33.2279	37.3867	34.4148	27.6839	31.5843	24.0559	22.9841	25.2245	27.0204	26.6479	25.4605	22.2019	28.95	28.3216	27.0551	25.0707	26.4517	27.9463	25.7628	26.2694	23.3432
73.27	4.51705	4.08996	4.69547	5.80408	32.6028	32.6695	31.0533	33.0824	27.5755	25.4901	27.8487	29.5203	31.313	26.8491	31.2524	28.8311	31.5712	31.2888	30.5503	33.9375	32.2797	32.1274	32.0244	33.1738	37.3075	34.3175	27.655	31.5192	24.0864	23.0295	25.2208	27.0241	26.7143	25.5227	22.2565	29.0225	28.3504	27.0659	25.1066	26.5055	27.9213	25.752	26.2658	23.354
73.38	4.51705	4.10142	4.68034	5.77407	32.5357	32.6584	30.9614	33.0494	27.6046	25.5664	27.8705	29.5384	31.2478	26.8149	31.1847	28.7714	31.5452	31.2446	30.4808	33.8865	32.2435	32.0768	31.9595	33.1234	37.167	34.2418	27.5394	31.4141	24.0559	22.9614	25.1795	27.013	26.7143	25.4861	22.3001	28.9863	28.3216	27.091	25.0563	26.5091	27.8962	25.7305	26.2011	23.3648
73.5	4.50853	4.06251	4.66816	5.75804	32.4332	32.5638	30.9302	32.9924	27.6762	25.6236	27.8656	29.5839	31.1463	26.7114	31.1076	28.7103	31.4582	31.1692	30.3803	33.7895	32.1435	32.0024	31.8817	33.0383	37.0992	34.1493	27.531	31.3217	24.0172	22.9687	25.1638	26.9599	26.6764	25.5622	22.2998	29.0174	28.3454	27.1258	25.0591	26.4685	27.8518	25.7367	26.2467	23.3463
73.61	4.48925	4.09305	4.64924	5.75429	32.4034	32.501	30.8677	32.9009	27.6799	25.6527	27.9272	29.5404	31.1272	26.681	31.0324	28.6207	31.4248	31.114	30.3401	33.7277	32.1037	31.9374	31.8601	33.0059	37.0452	34.1024	27.4912	31.2963	24.0325	22.9611	25.1638	26.9302	26.7501	25.5512	22.3799	29.0644	28.313	27.1186	25.0627	26.533	27.8518	25.7367	26.2324	23.3318
73.7	4.47609	4.08015	4.65516	5.72225	32.3323	32.4155	30.8126	32.8454	27.7211	25.7126	27.9825	29.6132	31.0547	26.6526	30.9913	28.6106	31.3767	31.0993	30.3439	33.7267	32.0271	31.8683	31.7263	32.9006	36.9673	34.0579	27.4093	31.2527	24.0163	22.9303	25.1362	26.9243	26.7701	25.6007	22.4011	29.094	28.3029	27.1198	25.1112	26.5344	27.8562	25.7347	26.241	23.3416
73.79	4.47609	4.08397	4.64003	5.70725	32.3137	32.3896	30.7795	32.8051	27.7357	25.7344	27.9499	29.6603	31.0087	26.5652	30.9348	28.5472	31.3138	31.0331	30.2306	33.6066	31.9655	31.8791	31.6974	32.897	36.8989	33.975	27.3913	31.173	23.959	22.9152	25.1512	26.8612	26.7701	25.619	22.412	29.065	28.2741	27.1306	25.1399	26.5595	27.8383	25.681	26.2374	23.3272
73.91	4.47995	4.0687	4.62869	5.69975	32.2207	32.264	30.6582	32.6917	27.7502	25.7816	27.9789	29.6458	30.8783	26.5576	30.8859	28.5099	31.2138	30.9375	30.2087	33.5702	31.9111	31.7491	31.6686	32.8034	36.8341	33.8993	27.366	31.1151	23.9629	22.9114	25.1175	26.8946	26.7738	25.6153	22.4557	29.0976	28.2885	27.1593	25.1686	26.5559	27.8419	25.7383	26.2051	23.338
73.99	4.45296	4.06107	4.63625	5.681	32.1351	32.2196	30.5884	32.6442	27.834	25.8542	28.0369	29.711	30.8553	26.5045	30.8145	28.4502	31.1916	30.8456	30.1795	33.472	31.864	31.6985	31.6073	32.7206	36.7189	33.7841	27.301	31.0428	23.9399	22.8509	25.0688	26.8463	26.8144	25.6483	22.4666	29.1338	28.3714	27.1737	25.1758	26.5846	27.7882	25.7168	26.2231	23.3092
74.11	4.42597	4.03817	4.606	5.63975	32.0495	32.1974	30.57	32.5564	27.8377	25.8724	28.0115	29.6675	30.7671	26.4437	30.7279	28.3457	31.0991	30.7941	30.0698	33.4175	31.8133	31.6046	31.546	32.6305	36.6001	33.7552	27.2649	30.974	23.9361	22.8547	25.0425	26.7646	26.7996	25.6922	22.503	29.1085	28.2164	27.1378	25.1184	26.5559	27.7953	25.6953	26.1656	23.2912
74.19	4.42211	4.05343	4.60222	5.621	31.9863	32.1087	30.4782	32.5162	27.8449	25.9196	28.055	29.7436	30.6865	26.3602	30.6866	28.3234	31.0435	30.7905	29.9857	33.3083	31.6865	31.5649	31.4379	32.5477	36.5677	33.6183	27.236	30.8944	23.8712	22.8131	24.9826	26.7609	26.7775	25.6812	22.4957	29.1121	28.2632	27.1557	25.1578	26.5738	27.7273	25.6559	26.144	23.302
74.34	4.41133	4.03125	4.56899	5.607	31.9138	32.0145	30.3954	32.4122	27.8645	25.9024	28.0237	29.6909	30.6191	26.3307	30.5979	28.2687	30.9454	30.6929	29.896	33.2269	31.6015	31.4838	31.3966	32.4419	36.4085	33.5594	27.1217	30.86	23.8792	22.7491	24.9458	26.7062	26.7859	25.6858	22.4888	29.1064	28.2033	27.1965	25.1443	26.5821	27.7608	25.6963	26.1451	23.2809
74.4	4.39976	4.03507	4.57655	5.6145	31.8505	32.0072	30.3696	32.3976	27.8645	25.9569	28.1107	29.7452	30.5692	26.2889	30.5678	28.2388	30.9157	30.6893	29.8558	33.1796	31.5689	31.4513	31.3173	32.3915	36.3689	33.5018	27.1615	30.8057	23.8067	22.7566	24.9683	26.6877	26.7933	25.7151	22.5106	29.139	28.1889	27.2073	25.1085	26.6072	27.6856	25.6927	26.1199	23.2593
74.52	4.4144	4.01908	4.54549	5.5835	31.8002	31.8351	30.2687	32.3114	27.9251	25.9523	28.0514	29.7689	30.5101	26.2121	30.4909	28.148	30.8066	30.5331	29.8614	33.0937	31.538	31.3915	31.2541	32.2849	36.3229	33.4562	27.0556	30.7315	23.7872	22.745	24.9077	26.6792	26.7959	25.7434	22.5903	29.1193	28.1875	27.1629	25.0968	26.5917	27.7022	25.6272	26.1153	23.2732
74.64	4.38819	4.02361	4.53495	5.55074	31.7351	31.7705	30.2263	32.2805	27.9154	25.9932	28.0709	29.7778	30.4771	26.2091	30.4437	28.0971	30.8047	30.4907	29.7241	33.0996	31.4312	31.3104	31.2055	32.2978	36.3005	33.3648	27.0062	30.6682	23.7876	22.7075	24.8896	26.6097	26.8007	25.7444	22.5834	29.11	28.2033	27.1677	25.13	26.5749	27.6569	25.6281	26.1594	23.234
74.72	4.37355	4.00905	4.53575	5.53672	31.6774	31.8205	30.1544	32.2021	27.9386	26.0596	28.1447	29.736	30.3981	26.1226	30.3813	28.0386	30.7064	30.4152	29.7075	32.9599	31.3716	31.2762	31.0885	32.2171	36.1521	33.3203	26.9641	30.5795	23.7956	22.6396	24.8641	26.5995	26.7759	25.7709	22.5874	29.0898	28.1542	27.1834	25.138	26.6047	27.6905	25.5932	26.0814	23.2309
74.83	4.35041	3.98996	4.51306	5.51046	31.5881	31.6985	30.0993	32.1399	27.9495	26.0414	28.0867	29.765	30.3329	26.1036	30.291	27.9976	30.6176	30.4115	29.6051	32.9272	31.2991	31.2111	31.0452	32.1415	36.1017	33.2338	26.9424	30.5396	23.7115	22.5942	24.8229	26.5327	26.8202	25.7416	22.5947	29.1043	28.1073	27.1618	25.1237	26.594	27.6152	25.5788	26.0706	23.1877
74.92	4.33498	3.98614	4.51306	5.50296	31.536	31.6098	30.0441	32.0448	27.9495	26.0741	28.1157	29.7614	30.2331	26.0049	30.2571	27.9416	30.5324	30.3232	29.5868	32.8326	31.2592	31.1064	30.9947	32.0947	35.9756	33.1185	26.8702	30.4708	23.6657	22.598	24.8004	26.4918	26.7538	25.7269	22.6493	29.1007	28.1001	27.1977	25.1668	26.6012	27.5614	25.5609	26.0239	23.1733
75.04	4.33498	4.00142	4.49792	5.49546	31.4429	31.5432	29.9302	31.9643	27.9459	26.045	28.1085	29.7614	30.1679	25.9745	30.1593	27.9192	30.5435	30.2791	29.5283	32.7416	31.1976	31.0666	30.9334	31.9758	35.8748	33.0572	26.8124	30.3839	23.6237	22.5413	24.7479	26.4286	26.7538	25.6903	22.6129	29.0318	28.0749	27.1474	25.0878	26.5617	27.5435	25.5215	26.0059	23.1481
75.15	4.32341	3.98996	4.49414	5.4692	31.3796	31.4803	29.8677	31.9314	28.0006	26.085	28.1048	29.7614	30.1295	25.9213	30.0539	27.8744	30.4917	30.154	29.4881	32.7161	31.0997	30.9654	30.8469	31.9146	35.792	32.9995	26.7763	30.2898	23.5778	22.5262	24.673	26.4175	26.7464	25.7452	22.5983	29.0499	27.981	27.1905	25.1237	26.6047	27.4826	25.4676	25.9664	23.1048
75.25	4.32417	3.98303	4.48359	5.45891	31.2846	31.4046	29.8325	31.8492	27.9509	26.0787	28.1135	29.792	30.035	25.8499	30.0028	27.7749	30.3822	30.1446	29.4201	32.5982	31.0654	30.9095	30.8055	31.805	35.7119	32.9081	26.7341	30.2372	23.5782	22.4659	24.6474	26.385	26.7881	25.7388	22.6206	29.0261	28.0113	27.1198	25.1102	26.5879	27.4588	25.4506	25.9315	23.1269
75.36	4.32494	3.96464	4.47303	5.42236	31.1971	31.3694	29.7716	31.8146	27.9595	26.1197	28.1112	29.7248	29.9943	25.8013	29.9215	27.7126	30.358	30.0727	29.3046	32.553	31.0056	30.8246	30.7532	31.7602	35.6786	32.8201	26.6775	30.1303	23.4945	22.4585	24.6068	26.3377	26.708	25.6811	22.6573	29.0385	27.9838	27.0922	25.0751	26.5711	27.4385	25.4193	25.8713	23.077
75.45	4.28946	3.96012	4.4571	5.42515	31.158	31.2344	29.7185	31.6992	27.9691	26.1477	28.0627	29.7376	29.9506	25.7663	29.9087	27.7077	30.2785	29.9717	29.336	32.4308	30.9349	30.7505	30.6865	31.6933	35.5354	32.7711	26.6186	30.1033	23.4597	22.4053	24.5425	26.2661	26.718	25.7169	22.6242	28.9718	27.9463	27.109	25.0958	26.5879	27.3297	25.4363	25.8847	23.0296
75.56	4.28174	3.96012	4.41927	5.39513	31.0799	31.2196	29.6192	31.6626	27.9035	26.1187	28.0881	29.7123	29.8393	25.6865	29.8033	27.6106	30.2267	29.9681	29.2482	32.3653	30.8008	30.6927	30.6324	31.6393	35.503	32.6773	26.5572	30.0489	23.433	22.3713	24.4975	26.2438	26.6811	25.6656	22.6388	28.9718	27.8886	27.0838	25.0312	26.57	27.3297	25.3824	25.8344	23.0044
75.67	4.29641	3.96324	4.42983	5.39042	31.0259	31.1031	29.5552	31.529	27.9568	26.1249	28.0867	29.7505	29.7956	25.6022	29.7152	27.5535	30.1362	29.9002	29.1553	32.2867	30.7736	30.6258	30.5584	31.558	35.3815	32.6283	26.4911	29.9784	23.3868	22.3484	24.4856	26.15	26.6543	25.6574	22.6093	28.9485	27.8981	27.0682	25.0375	26.5187	27.2783	25.36	25.7687	22.9787
75.76	4.28794	3.9549	4.42526	5.34446	31.0055	31.0459	29.5499	31.5087	27.9118	26.1203	28.0383	29.6981	29.7098	25.6015	29.6422	27.5262	30.0864	29.8655	29.1465	32.2628	30.7101	30.5879	30.4629	31.4876	35.3284	32.554	26.4936	29.9297	23.3559	22.2461	24.3839	26.1231	26.6348	25.6675	22.6344	28.9108	27.8571	27.0491	25.0008	26.514	27.2483	25.3376	25.7498	22.935
75.85	4.26941	3.9556	4.42983	5.35291	30.9329	30.9885	29.4632	31.5107	27.9131	26.0995	28.0468	29.6925	29.6498	25.5263	29.6249	27.4602	29.9954	29.7568	29.0017	32.1885	30.625	30.5752	30.407	31.45	35.2662	32.5022	26.4189	29.8879	23.2874	22.2539	24.3732	26.1426	26.6285	25.6757	22.5838	28.8471	27.8404	27.0395	24.9801	26.4721	27.2209	25.2811	25.7364	22.921
75.97	4.2316	3.94866	4.41548	5.3276	30.8751	30.9015	29.3692	31.3296	27.8853	26.0714	28.0156	29.6543	29.5707	25.4776	29.5398	27.4128	29.9378	29.6885	28.9666	32.1214	30.6123	30.4433	30.3619	31.3511	35.186	32.4538	26.3477	29.7375	23.2572	22.1746	24.2951	26.0841	26.5594	25.6033	22.5805	28.8196	27.7695	26.9903	24.9343	26.4553	27.1899	25.2389	25.6834	22.8782
76.08	4.24627	3.94033	4.40713	5.28914	30.7281	30.8813	29.3125	31.3241	27.8912	26.0523	28.0033	29.631	29.4887	25.4199	29.5007	27.3296	29.8658	29.6795	28.8957	32.0211	30.5307	30.3873	30.2519	31.2735	35.0502	32.3796	26.325	29.7178	23.2072	22.1593	24.2571	26.0051	26.5621	25.5768	22.5947	28.7638	27.7321	26.9424	24.9514	26.4219	27.0919	25.1878	25.6214	22.8345
76.18	4.21542	3.93269	4.39578	5.28914	30.6834	30.7297	29.261	31.2143	27.8694	26.0559	27.9127	29.5767	29.4234	25.3857	29.3915	27.2736	29.814	29.5986	28.8701	31.9265	30.5054	30.3295	30.1979	31.205	34.9709	32.2823	26.2456	29.6743	23.1155	22.1215	24.2121	25.9383	26.54	25.5585	22.5474	28.7493	27.6924	26.9244	24.9299	26.3645	27.0381	25.1914	25.5459	22.8201
76.28	4.21467	3.92817	4.39501	5.2732	30.5961	30.6872	29.186	31.1576	27.828	26.044	27.8969	29.5859	29.3683	25.328	29.2923	27.1718	29.7198	29.5051	28.7809	31.8663	30.3731	30.2374	30.1312	31.1347	34.8819	32.2261	26.1868	29.5858	23.1076	22.0684	24.1779	25.8631	26.4505	25.521	22.5543	28.708	27.6442	26.9016	24.8752	26.3706	26.9867	25.1224	25.5342	22.7584
76.4	4.18382	3.92436	4.36475	5.26945	30.5403	30.6577	29.1272	31.0917	27.7843	26.0404	27.8932	29.5062	29.3415	25.2559	29.2434	27.1345	29.668	29.4463	28.7187	31.8226	30.2825	30.1724	30.0303	31.0231	34.8495	32.1288	26.2012	29.5134	23.0426	21.9928	24.1329	25.8259	26.4358	25.5247	22.4924	28.6247	27.6082	26.8873	24.8106	26.324	26.915	25.047	25.4911	22.7224
76.49	4.19079	3.92366	4.36019	5.24227	30.5312	30.545	29.0742	30.9985	27.7174	25.9595	27.8847	29.4901	29.2519	25.221	29.2006	27.1222	29.6109	29.4006	28.6551	31.7333	30.2627	30.0948	29.9889	30.9888	34.7641	32.0547	26.1136	29.4213	23.0233	21.9738	24.065	25.8251	26.35	25.4433	22.4993	28.6196	27.5348	26.8429	24.7955	26.305	26.9174	25.0247	25.4111	22.6823
76.58	4.19079	3.91221	4.37154	5.23477	30.4232	30.5081	29.0008	30.9729	27.7029	25.945	27.8267	29.4286	29.202	25.183	29.1216	27.0663	29.5517	29.3197	28.582	31.646	30.2228	30.0298	29.9096	30.9528	34.6093	31.9826	26.0883	29.3706	22.9775	21.9057	24.0125	25.7768	26.3168	25.4543	22.4666	28.5544	27.4807	26.7459	24.7345	26.2584	26.8494	24.9709	25.4147	22.6751
76.69	4.16454	3.90145	4.34205	5.20944	30.3653	30.4543	28.9544	30.854	27.6422	25.9169	27.7555	29.3831	29.1151	25.0394	29.0402	26.9741	29.4866	29.255	28.492	31.5389	30.1231	29.9809	29.8392	30.8322	34.5507	31.9126	26.0063	29.2672	22.8937	21.8415	23.9606	25.6848	26.3141	25.3563	22.4051	28.4943	27.4278	26.7758	24.703	26.2416	26.7681	24.9	25.3976	22.589
76.81	4.1638	3.90458	4.32238	5.20477	30.2706	30.3417	28.8427	30.79	27.641	25.8687	27.7651	29.3815	29.0333	25.0388	28.956	26.9133	29.4073	29.2278	28.4541	31.5114	30.0489	29.9106	29.8447	30.7979	34.4977	31.8313	25.9764	29.2078	22.8667	21.8301	23.9226	25.6208	26.2505	25.3298	22.3865	28.435	27.3653	26.6776	24.6699	26.1796	26.7239	24.8741	25.3105	22.567
76.89	4.14453	3.90076	4.32238	5.17852	30.1999	30.2715	28.7508	30.7461	27.6009	25.8179	27.6636	29.2947	28.9796	24.9742	28.9147	26.8425	29.3518	29.1322	28.4175	31.4023	29.9765	29.8709	29.6933	30.6683	34.3861	31.7268	25.8934	29.1824	22.7827	21.7998	23.8627	25.5911	26.1989	25.2639	22.372	28.3589	27.3148	26.6416	24.5981	26.1258	26.6702	24.831	25.2674	22.5238
77	4.15224	3.89695	4.3186	5.17852	30.1143	30.2456	28.7104	30.6218	27.5353	25.8106	27.6165	29.2693	28.9029	24.902	28.8469	26.8313	29.2333	29.0844	28.3664	31.3368	29.9185	29.7517	29.6429	30.6143	34.3177	31.6548	25.8465	29.0992	22.7368	21.7431	23.7803	25.5168	26.1473	25.253	22.3429	28.2756	27.2607	26.5661	24.53	26.0972	26.5949	24.7952	25.2135	22.4409
77.12	4.13223	3.87717	4.30649	5.13636	30.0383	30.085	28.5767	30.5651	27.4794	25.7588	27.579	29.1809	28.8095	24.8445	28.7779	26.7184	29.18	28.9579	28.2846	31.2476	29.8661	29.7103	29.5764	30.5261	34.1893	31.5987	25.7841	29.0506	22.687	21.7242	23.7461	25.4455	26.0727	25.1533	22.2625	28.2344	27.1513	26.5147	24.5041	26.028	26.5938	24.737	25.1552	22.4153
77.23	4.13296	3.88168	4.30347	5.12603	29.9915	30.0349	28.5634	30.545	27.4333	25.6726	27.5295	29.168	28.7801	24.7767	28.7303	26.6746	29.1556	28.9336	28.2092	31.1768	29.7736	29.6469	29.5023	30.4811	34.1305	31.5179	25.7057	28.9544	22.6452	21.6297	23.6867	25.424	26.0404	25.1395	22.2992	28.1815	27.1669	26.5266	24.4582	25.9897	26.4946	24.6912	25.1093	22.4013
77.33	4.10983	3.88168	4.29969	5.10728	29.9059	29.972	28.5487	30.4462	27.3532	25.6036	27.457	29.1064	28.7072	24.7654	28.6363	26.6037	29.0668	28.8638	28.0995	31.1077	29.7265	29.5458	29.4627	30.4019	34.0622	31.4674	25.7201	28.9037	22.5764	21.6146	23.6305	25.3869	26.0257	25.1139	22.2119	28.0982	27.1236	26.4474	24.4546	25.9717	26.4552	24.6445	25.0303	22.3329
77.44	4.12911	3.86641	4.26943	5.09228	29.8092	29.8944	28.4384	30.395	27.3095	25.5709	27.4063	29.0738	28.6305	24.6932	28.5535	26.5776	29.0223	28.7718	28.0703	31.0204	29.6359	29.5061	29.4014	30.3479	33.965	31.3413	25.6768	28.8386	22.5382	21.5314	23.5668	25.3163	25.9409	25.0516	22.1791	28.033	27.0515	26.4223	24.3613	25.9144	26.4194	24.6051	25.0231	22.268
77.53	4.0867	3.86641	4.25431	5.09228	29.7608	29.8464	28.3907	30.2963	27.2876	25.5237	27.3157	28.9942	28.5883	24.6059	28.4707	26.5366	28.9224	28.7314	28.0264	30.9585	29.5924	29.4808	29.3005	30.2399	33.9182	31.3053	25.5974	28.7807	22.4733	21.4634	23.5294	25.268	25.8267	24.9967	22.1755	27.9824	26.9758	26.3612	24.2824	25.8642	26.319	24.5692	24.9405	22.2464
77.61	4.10285	3.87091	4.2475	5.06693	29.6693	29.7592	28.3038	30.2212	27.2378	25.521	27.2734	28.9595	28.4706	24.614	28.4683	26.5077	28.8609	28.6519	27.8961	30.8658	29.4817	29.3451	29.2624	30.1984	33.7981	31.2099	25.5622	28.6736	22.4735	21.452	23.4511	25.2242	25.8386	24.9499	22.1066	27.8823	26.894	26.3263	24.3118	25.8365	26.3094	24.4732	24.8838	22.2143
77.75	4.07585	3.85183	4.25128	5.05192	29.5911	29.7296	28.2119	30.1407	27.1649	25.4411	27.2009	28.8798	28.3977	24.5457	28.3591	26.3809	28.735	28.6078	27.8851	30.8403	29.4382	29.2657	29.1723	30.094	33.7693	31.1235	25.5045	28.5831	22.3703	21.3991	23.4062	25.1128	25.7649	24.895	21.9974	27.8207	26.8759	26.2544	24.2508	25.7362	26.2663	24.466	24.8443	22.1458
77.84	4.08742	3.85183	4.22858	5.05192	29.513	29.5966	28.1457	30.1151	27.0848	25.3575	27.1683	28.8581	28.3479	24.4469	28.2726	26.351	28.6535	28.5305	27.7974	30.7166	29.3658	29.2259	29.0893	30.0436	33.6613	31.055	25.4503	28.507	22.3245	21.3499	23.35	25.0868	25.6912	24.8547	22.0266	27.7374	26.8038	26.2004	24.136	25.7039	26.1947	24.3799	24.8012	22.1566
77.93	4.05585	3.84351	4.22784	5.02478	29.4445	29.5248	28.0673	30.0183	27.018	25.3458	27.1272	28.8168	28.2699	24.397	28.2337	26.2195	28.6262	28.4703	27.734	30.6166	29.2664	29.1268	29.0121	29.9266	33.5222	31.0207	25.3989	28.4984	22.2823	21.3272	23.2896	25.0303	25.6166	24.8064	21.9826	27.7144	26.745	26.1562	24.0815	25.6528	26.0969	24.3361	24.7321	22.041
78.05	4.04814	3.82061	4.21271	4.99853	29.3886	29.4361	28.0489	29.9708	26.9488	25.2622	27.0547	28.6865	28.1741	24.3742	28.1434	26.1897	28.5707	28.4078	27.7157	30.5802	29.2374	29.0546	28.9436	29.8906	33.533	30.9666	25.3448	28.3826	22.2441	21.2554	23.2634	24.9672	25.613	24.7661	21.9098	27.6275	26.7053	26.1059	24.0671	25.6349	26.0288	24.2501	24.7034	22.0302
78.14	4.02644	3.81433	4.2142	4.97405	29.2799	29.4169	27.9632	29.8863	26.9219	25.224	26.9737	28.7075	28.1303	24.2689	28.0782	26.1691	28.5179	28.3002	27.6231	30.5147	29.1318	29.0287	28.8493	29.8292	33.408	30.8587	25.2888	28.3456	22.2023	21.1949	23.2042	24.9166	25.5151	24.6797	21.914	27.5757	26.6462	26.018	24.0111	25.6045	26.0237	24.2658	24.6618	21.9768
78.26	4.02958	3.8251	4.20589	4.96566	29.2078	29.3193	27.8848	29.8115	26.8552	25.1541	26.9218	28.6445	28.0946	24.219	28.0393	26.1048	28.4758	28.2621	27.5305	30.4074	29.065	28.9008	28.7829	29.7447	33.3085	30.8136	25.2121	28.2899	22.1029	21.1987	23.1364	24.8713	25.4848	24.6058	21.8446	27.4948	26.5549	25.9955	23.9386	25.5247	25.9402	24.1862	24.5892	21.9513
78.36	4.02573	3.82892	4.19454	4.96941	29.204	29.2379	27.8076	29.7274	26.786	25.0851	26.9037	28.5431	27.9527	24.2077	27.934	26.0339	28.3795	28.2474	27.5159	30.3528	29.0614	28.8791	28.7252	29.6799	33.2545	30.6982	25.2049	28.1957	22.0685	21.1155	23.0877	24.8416	25.4406	24.5948	21.79	27.4731	26.5261	25.9451	23.9422	25.4745	25.8721	24.1539	24.546	21.9332
78.45	4.02187	3.80602	4.19454	4.93941	29.1035	29.2009	27.7782	29.6615	26.7386	25.0633	26.8421	28.4996	27.9373	24.1393	27.8625	25.9593	28.3499	28.1812	27.4062	30.2837	28.9817	28.7996	28.7216	29.5898	33.1645	30.6442	25.1543	28.1595	21.996	21.0588	23.0428	24.7414	25.4	24.5435	21.7463	27.397	26.4575	25.8588	23.8166	25.4315	25.8327	24.0929	24.4885	21.8143
78.54	3.99944	3.79906	4.17259	4.92528	29.0156	29.1026	27.6875	29.6229	26.6742	25.0023	26.767	28.4576	27.8924	24.06	27.8147	25.9116	28.229	28.0206	27.3525	30.1872	28.8744	28.7614	28.6041	29.5194	33.0803	30.5631	25.0938	28.074	21.954	21.0171	22.9794	24.742	25.3381	24.4271	21.6883	27.3113	26.4009	25.8274	23.8029	25.3643	25.7405	24.0685	24.439	21.8218
78.69	3.99944	3.79142	4.15746	4.91028	28.9598	29.0508	27.5956	29.4985	26.5903	24.9588	26.7272	28.3707	27.7888	24.0144	27.7244	25.837	28.1624	28.039	27.3013	30.1253	28.7875	28.6927	28.5032	29.433	32.9723	30.4766	24.9963	28.0052	21.9005	20.9566	22.9307	24.6194	25.246	24.4087	21.6919	27.2135	26.3287	25.7447	23.7849	25.35	25.6796	24.0147	24.3851	21.7605
78.77	3.99558	3.79906	4.15368	4.89527	28.8816	28.999	27.5441	29.4436	26.5466	24.9115	26.6293	28.3309	27.7466	23.9233	27.6981	25.8183	28.0624	27.9471	27.2282	30.0671	28.715	28.6313	28.4924	29.3826	32.9038	30.3793	24.9855	27.9545	21.8203	20.9453	22.8633	24.5897	25.2128	24.3685	21.641	27.2135	26.289	25.7555	23.7347	25.2818	25.6509	23.9286	24.3527	21.7137
78.87	3.96859	3.80287	4.13098	4.87276	28.7922	28.8733	27.4816	29.3668	26.5029	24.857	26.5495	28.2729	27.6545	23.8587	27.6077	25.7251	27.992	27.8441	27.166	29.9288	28.6751	28.4687	28.3734	29.2385	32.785	30.2964	24.8988	27.8387	21.8012	20.8999	22.7996	24.5414	25.1501	24.3355	21.5864	27.1157	26.2386	25.6476	23.6773	25.2066	25.5613	23.882	24.2844	21.6704
78.95	3.96403	3.77929	4.13781	4.8719	28.7202	28.8053	27.3738	29.3177	26.4363	24.7255	26.5049	28.1919	27.6151	23.8507	27.5351	25.6869	27.9575	27.7877	27.1027	29.8835	28.5903	28.4239	28.3647	29.2693	32.7468	30.2586	24.8655	27.7794	21.7438	20.8394	22.7768	24.4776	25.0756	24.2982	21.5279	27.0131	26.1581	25.6143	23.5905	25.1985	25.5209	23.8562	24.1939	21.627
79.09	3.96017	3.78311	4.13403	4.86065	28.6383	28.7647	27.3224	29.2372	26.3597	24.7073	26.4542	28.1738	27.5499	23.7861	27.4561	25.616	27.8945	27.7215	27.0442	29.8253	28.4997	28.4095	28.2782	29.1613	32.682	30.1938	24.7969	27.6962	21.6865	20.7789	22.7356	24.4442	25.024	24.1994	21.4806	26.995	26.086	25.5531	23.5547	25.134	25.4886	23.7952	24.1436	21.5837
79.18	3.95176	3.77862	4.10304	4.85229	28.6258	28.693	27.2771	29.1699	26.2895	24.6703	26.377	28.0819	27.4222	23.7059	27.3572	25.5444	27.8044	27.621	26.9517	29.74	28.4512	28.3394	28.1795	29.0553	32.5718	30.1344	24.7997	27.6515	21.6598	20.7299	22.6492	24.3767	24.9643	24.1841	21.455	26.925	26.0056	25.4839	23.511	25.0973	25.4053	23.7265	24.1393	21.5619
79.3	3.94089	3.77166	4.09999	4.82689	28.5005	28.5835	27.1717	29.0909	26.2577	24.6093	26.3599	28.0398	27.3465	23.6684	27.3508	25.4743	27.7872	27.6111	26.9418	29.6761	28.4273	28.283	28.1448	28.9813	32.5056	30.0064	24.7392	27.5912	21.5834	20.6693	22.6157	24.3068	24.9393	24.1188	21.3969	26.8429	26.0247	25.4273	23.4219	25.0265	25.3525	23.6769	24.1148	21.49
79.38	3.94405	3.77481	4.08413	4.81479	28.4136	28.5119	27.097	29.0345	26.1911	24.5577	26.2574	27.9878	27.3455	23.5996	27.2744	25.425	27.6897	27.5621	26.853	29.6127	28.3316	28.1949	28.0209	28.9509	32.3846	29.9722	24.6482	27.5212	21.5299	20.658	22.563	24.269	24.8353	24.0487	21.3749	26.7983	25.9155	25.412	23.3747	24.9969	25.3193	23.6619	24.0387	21.425
79.48	3.92863	3.76717	4.0917	4.81479	28.3355	28.4269	27.0897	28.9212	26.1474	24.4814	26.2175	27.9588	27.2956	23.5578	27.1954	25.3578	27.6379	27.4592	26.7908	29.5145	28.2338	28.1083	28.0137	28.8645	32.3126	29.8966	24.6048	27.4596	21.4612	20.556	22.4656	24.2356	24.7911	23.9938	21.3313	26.6861	25.8542	25.3509	23.3137	24.9432	25.2656	23.5758	23.9417	21.4286
79.62	3.92408	3.75887	4.06829	4.79144	28.2635	28.3627	27.015	28.8392	26.07	24.419	26.1187	27.9213	27.1489	23.4398	27.1304	25.2639	27.5552	27.4249	26.724	29.462	28.1238	27.9877	27.9006	28.8054	32.2421	29.8372	24.5428	27.3824	21.4535	20.5448	22.4279	24.2053	24.7536	23.9566	21.2766	26.6524	25.7883	25.2457	23.2127	24.8958	25.1858	23.5286	23.898	21.3455
79.7	3.92793	3.77414	4.06073	4.79144	28.1965	28.3036	26.9232	28.7844	25.9862	24.3754	26.1223	27.8163	27.1528	23.4246	27.0326	25.234	27.5071	27.3698	26.6618	29.3674	28.1419	27.9624	27.8285	28.6974	32.1233	29.722	24.5031	27.2557	21.3657	20.5297	22.3942	24.0754	24.6614	23.8578	21.2365	26.551	25.7523	25.163	23.2414	24.8241	25.1428	23.4749	23.8513	21.2807
79.79	3.9048	3.75506	4.04938	4.76895	28.1295	28.2112	26.8607	28.7515	25.9388	24.3246	26.0172	27.7475	27.0339	23.4056	26.9612	25.1967	27.4257	27.2852	26.5668	29.2728	28.0079	27.8649	27.7384	28.6074	32.0549	29.6463	24.4128	27.2232	21.3504	20.4503	22.3268	24.016	24.5951	23.8505	21.182	26.4677	25.709	25.1451	23.1768	24.8062	25.0569	23.4318	23.8225	21.2807
79.91	3.88622	3.75191	4.04254	4.75479	28.0564	28.1459	26.7626	28.6798	25.8633	24.2672	25.9711	27.6656	26.9811	23.3262	26.9133	25.1117	27.3676	27.2239	26.4838	29.198	27.9186	27.7868	27.6965	28.5513	31.9562	29.5543	24.3883	27.1592	21.2511	20.3745	22.2409	23.9831	24.5774	23.7852	21.0911	26.3892	25.6162	25.1064	23.0805	24.7246	25.004	23.3786	23.7405	21.1908
80	3.87397	3.75124	4.02292	4.73145	27.9807	28.0559	26.7027	28.5687	25.775	24.1902	25.9194	27.6534	26.8804	23.2879	26.7957	25.0662	27.2628	27.1565	26.4462	29.1601	27.8883	27.7132	27.6339	28.503	31.8858	29.4914	24.319	27.0893	21.2015	20.352	22.1546	23.9566	24.4809	23.7224	21.0837	26.3483	25.6116	25.0552	23.0585	24.67	24.9995	23.3386	23.7004	21.1222
80.12	3.87465	3.74809	4.03119	4.72854	27.9038	28.0055	26.6266	28.5079	25.7467	24.14	25.8624	27.6294	26.8392	23.1705	26.7854	24.9886	27.2307	27.051	26.3595	29.0561	27.8099	27.682	27.5667	28.3821	31.8014	29.4282	24.3053	27.0181	21.1633	20.2913	22.181	23.8605	24.4668	23.679	21.0693	26.2878	25.526	24.9769	22.9836	24.6135	24.8678	23.2818	23.604	21.1044
80.21	3.86309	3.72137	4.02741	4.71354	27.8628	27.913	26.5715	28.4201	25.6375	24.1219	25.7681	27.5497	26.7586	23.1591	26.7101	24.9177	27.1233	27.0033	26.312	28.9725	27.7121	27.6098	27.4406	28.3821	31.7186	29.3453	24.2187	26.9566	21.1174	20.2346	22.1023	23.8122	24.3968	23.5948	21.022	26.2479	25.4683	24.9194	22.9477	24.5705	24.8212	23.2423	23.6184	21.0683
80.32	3.8708	3.73282	4.01985	4.68354	27.8219	27.8428	26.4796	28.3872	25.6265	24.0456	25.6848	27.4882	26.7049	23.0832	26.6462	24.8729	27.0974	26.9518	26.2389	28.9179	27.6433	27.5195	27.4045	28.2632	31.5962	29.3057	24.1465	26.9095	21.0334	20.2081	22.0461	23.7565	24.3526	23.5619	20.9274	26.161	25.3673	24.8583	22.8832	24.5131	24.7496	23.1885	23.5357	21.0395
80.44	3.85537	3.71756	3.99338	4.68354	27.6879	27.7578	26.4208	28.2812	25.5245	23.9657	25.634	27.423	26.5975	23.0224	26.5333	24.8244	26.9937	26.8819	26.1658	28.8161	27.6324	27.4581	27.3613	28.1768	31.5422	29.1904	24.0995	26.7394	20.9952	20.1363	22.0124	23.7008	24.2604	23.5289	20.9128	26.1285	25.3457	24.8475	22.8257	24.5203	24.7352	23.124	23.5034	20.9711
80.52	3.85152	3.73282	3.98581	4.66479	27.5949	27.6913	26.3656	28.1824	25.5172	23.9258	25.5616	27.3977	26.54	22.9655	26.5521	24.7312	26.953	26.7937	26.0744	28.7288	27.5165	27.3317	27.2351	28.112	31.4414	29.1508	24.031	26.6851	20.9188	20.0494	21.96	23.6303	24.2125	23.4813	20.8218	26.0162	25.3096	24.7576	22.7863	24.4414	24.6636	23.0666	23.4531	20.9134
80.65	3.83224	3.72901	3.99716	4.6573	27.5651	27.6395	26.2591	28.1349	25.4043	23.864	25.5145	27.2927	26.4441	22.9009	26.4054	24.7162	26.8716	26.7164	26.0378	28.6997	27.4549	27.3208	27.2135	28.0148	31.391	29.0571	23.9876	26.6634	20.8692	20.004	21.8888	23.556	24.1609	23.3935	20.8255	25.9402	25.2411	24.6929	22.7325	24.3841	24.5561	23.0307	23.3453	20.881
80.73	3.83224	3.71374	3.99338	4.66105	27.4795	27.5101	26.2113	28.0654	25.3642	23.7878	25.4601	27.2529	26.4249	22.8402	26.3603	24.6342	26.7494	26.6503	25.9537	28.5796	27.3534	27.245	27.1018	27.9212	31.283	28.9778	23.9119	26.5584	20.7966	19.9813	21.8439	23.5077	24.0799	23.3276	20.76	25.875	25.1257	24.6066	22.6679	24.3519	24.5561	22.9662	23.3453	20.8269
80.85	3.82521	3.71058	3.97896	4.64312	27.4434	27.4484	26.1241	27.9752	25.2813	23.7665	25.403	27.1961	26.3452	22.7873	26.2633	24.5714	26.6875	26.5851	25.8816	28.4937	27.3148	27.174	27.02	27.9154	31.2058	28.9289	23.8764	26.5125	20.7468	19.9054	21.7504	23.4525	24.0178	23.2549	20.7127	25.8216	25.0724	24.5678	22.5894	24.263	24.4852	22.8842	23.2776	20.7514
80.95	3.82	3.70545	3.96998	4.63398	27.3072	27.4128	26.0633	27.8739	25.1922	23.7	25.2998	27.1358	26.2477	22.7374	26.1901	24.5179	26.6558	26.5683	25.8285	28.44	27.2435	27.121	27.0213	27.8155	31.1011	28.7962	23.7921	26.409	20.6898	19.9097	21.7389	23.3699	23.9687	23.2247	20.6944	25.7184	25.0455	24.516	22.567	24.2329	24.3869	22.8832	23.2119	20.7224
81.06	3.80593	3.70295	3.9487	4.59061	27.2871	27.3338	26.0027	27.8253	25.1793	23.6176	25.2797	27.0622	26.1917	22.6505	26.1241	24.4408	26.569	26.4968	25.7573	28.3991	27.1662	26.9753	26.9227	27.7605	31.0294	28.7848	23.7248	26.4075	20.6627	19.8903	21.6492	23.3559	23.8888	23.1853	20.6581	25.6623	24.9642	24.4528	22.4996	24.177	24.4027	22.7981	23.1734	20.7189
81.14	3.80979	3.69913	3.96004	4.61311	27.1755	27.2266	25.9513	27.7887	25.0955	23.5849	25.2181	27.0006	26.0997	22.6088	26.0903	24.3401	26.569	26.4086	25.6732	28.2864	27.1155	26.95	26.8506	27.6633	30.9573	28.6515	23.7284	26.288	20.5863	19.8033	21.6642	23.2742	23.8372	23.1267	20.5635	25.6188	24.9245	24.4096	22.4638	24.1698	24.3095	22.7801	23.1375	20.6721
81.22	3.78665	3.69149	3.93357	4.58311	27.1196	27.1564	25.8815	27.668	25.0263	23.5304	25.1601	26.9282	26.0038	22.5214	25.9811	24.3214	26.432	26.313	25.6256	28.2027	27.0177	26.8958	26.7569	27.5841	30.8745	28.565	23.6526	26.212	20.5023	19.705	21.5593	23.2482	23.7745	23.0425	20.5161	25.5391	24.8236	24.3305	22.3848	24.073	24.2773	22.7012	23.0979	20.5784
81.38	3.79503	3.68833	3.9267	4.56892	27.0239	27.1131	25.7684	27.5997	24.9396	23.4474	25.0522	26.8533	25.9585	22.4722	25.9331	24.2175	26.3515	26.2551	25.5424	28.0949	26.9826	26.7596	26.6931	27.5241	30.7684	28.516	23.5809	26.1406	20.4907	19.6934	21.4732	23.1483	23.705	22.9917	20.4725	25.4314	24.763	24.2557	22.3134	24.0271	24.1561	22.6299	23.0265	20.5532
81.45	3.78028	3.69662	3.92361	4.56222	26.9729	27.0735	25.7104	27.4948	24.8748	23.3753	25.0385	26.7965	25.894	22.366	25.8661	24.1882	26.271	26.1384	25.4775	28.038	26.8424	26.6957	26.6582	27.4209	30.6982	28.4057	23.5418	26.0801	20.4332	19.6061	21.4508	23.0855	23.6133	22.9371	20.4033	25.3634	24.7385	24.2132	22.2851	23.9776	24.1138	22.5837	22.9515	20.5424
81.58	3.76166	3.682	3.92052	4.55178	26.892	26.9711	25.6488	27.4558	24.8026	23.3576	24.9269	26.7433	25.8218	22.3548	25.7879	24.144	26.2201	26.1283	25.3869	27.992	26.8	26.6607	26.5511	27.3573	30.6208	28.3242	23.4845	26.005	20.368	19.5755	21.3571	23.0339	23.5843	22.8423	20.385	25.3063	24.6852	24.1599	22.2028	23.885	24.093	22.5124	22.8945	20.4415
81.67	3.76937	3.66672	3.91674	4.52926	26.7654	26.8786	25.5532	27.3753	24.7334	23.2922	24.8834	26.6962	25.7489	22.2902	25.7013	24.0656	26.1201	26.062	25.3393	27.861	26.7166	26.5812	26.4465	27.2745	30.5307	28.2881	23.4412	25.9326	20.3374	19.5301	21.3271	22.9707	23.4958	22.791	20.3195	25.2411	24.5841	24.1312	22.1598	23.8922	23.9962	22.4765	22.8621	20.3983
81.78	3.77256	3.67371	3.88956	4.52471	26.7085	26.8072	25.4935	27.2899	24.7071	23.2081	24.7883	26.6552	25.6561	22.2786	25.6139	23.9904	26.0562	25.9434	25.258	27.776	26.6394	26.4608	26.4165	27.1832	30.41	28.1894	23.3757	25.87	20.2612	19.4396	21.2784	22.948	23.4363	22.7394	20.3013	25.1533	24.5437	24.0657	22.1056	23.7839	23.9238	22.4545	22.797	20.4055
81.87	3.76871	3.66607	3.87064	4.5022	26.6377	26.7296	25.4052	27.2424	24.5978	23.1827	24.7339	26.5719	25.6215	22.195	25.55	23.9382	26.0303	25.925	25.1629	27.7214	26.5596	26.4247	26.2975	27.1183	30.356	28.0993	23.2854	25.7976	20.2191	19.3867	21.1997	22.8774	23.4621	22.7028	20.2285	25.0917	24.4427	24.001	22.0517	23.7552	23.8736	22.3899	22.761	20.2793
81.98	3.76552	3.65908	3.87133	4.48423	26.5643	26.7084	25.3288	27.1594	24.5329	23.0959	24.7129	26.5187	25.5454	22.1382	25.4717	23.8864	25.909	25.8266	25.1308	27.6389	26.4991	26.3751	26.2625	27.0511	30.3109	28.0141	23.2678	25.7225	20.1386	19.4128	21.1547	22.7923	23.3557	22.6628	20.2357	24.9875	24.4217	23.9693	22.0054	23.6913	23.8276	22.3329	22.7075	20.2685
82.07	3.74622	3.67054	3.86376	4.49549	26.5159	26.5752	25.2884	27.0898	24.5001	23.0342	24.5714	26.4317	25.5109	22.0584	25.4002	23.808	25.8904	25.7934	25.0796	27.5953	26.4447	26.2848	26.1651	26.9862	30.1921	27.9889	23.1992	25.6537	20.0584	19.322	21.121	22.6957	23.2782	22.6152	20.1484	24.9295	24.3532	23.8757	21.9336	23.616	23.7738	22.2647	22.6608	20.2252
82.17	3.73145	3.65591	3.85687	4.47377	26.4088	26.4912	25.2046	26.9812	24.4424	22.9765	24.5395	26.3929	25.358	22.0129	25.3783	23.7488	25.8098	25.6692	25.0218	27.4581	26.3406	26.181	26.1229	26.8937	30.1038	27.8748	23.16	25.5568	20.0084	19.2838	21.0497	22.6811	23.2049	22.535	20.1374	24.8832	24.2817	23.8296	21.9123	23.6023	23.7063	22.2005	22.5893	20.1639
82.28	3.72308	3.64762	3.85241	4.46922	26.3296	26.4384	25.1229	26.9471	24.3324	22.8924	24.5062	26.3448	25.2806	21.895	25.227	23.6513	25.6867	25.5874	24.9296	27.3805	26.2743	26.1583	26.0353	26.7845	29.9795	27.7906	23.0511	25.498	19.9552	19.1972	20.986	22.6288	23.1307	22.4943	20.0609	24.8135	24.2305	23.7138	21.79	23.5514	23.6232	22.1427	22.5673	20.0918
82.4	3.71988	3.66355	3.8493	4.43248	26.2598	26.3025	25.0611	26.7981	24.3258	22.842	24.4017	26.2335	25.2044	21.8685	25.2051	23.5995	25.6579	25.5478	24.8352	27.3053	26.1883	26.0328	25.9497	26.7063	29.9056	27.7342	23.0191	25.4518	19.8861	19.1287	20.9448	22.5324	23.0758	22.4031	19.988	24.7418	24.1734	23.664	21.7579	23.4624	23.5665	22.0964	22.4706	20.0593
82.5	3.69993	3.63998	3.83727	4.43545	26.1881	26.246	24.95	26.7641	24.223	22.758	24.3683	26.1999	25.1885	21.8266	25.0952	23.5131	25.5422	25.4402	24.7613	27.2385	26.1655	25.9631	25.891	26.6764	29.8571	27.6536	22.9464	25.3603	19.8711	19.0912	20.8661	22.4578	23.0274	22.3735	19.9772	24.6831	24.068	23.6347	21.7038	23.4223	23.5408	22.0099	22.4307	20.0125
82.6	3.71536	3.64762	3.81456	4.43545	26.136	26.2127	24.8618	26.6506	24.1465	22.7071	24.2559	26.0984	25.1462	21.7202	25.0538	23.4833	25.5015	25.4218	24.6845	27.1839	26.0459	25.9233	25.7972	26.5863	29.7346	27.5598	22.9211	25.3024	19.8214	19.0118	20.7986	22.4541	22.9869	22.3002	19.9007	24.6215	24.0031	23.5447	21.6212	23.3865	23.4404	21.9992	22.3804	19.9621
82.69	3.69607	3.62089	3.81078	4.42419	26.0392	26.1091	24.7882	26.6287	24.11	22.6489	24.2015	26.1129	25.0388	21.6556	24.9672	23.4086	25.4274	25.3482	24.637	27.0966	25.9879	25.8546	25.7756	26.5251	29.6589	27.4769	22.8344	25.2408	19.745	18.9929	20.7499	22.3872	22.9131	22.2599	19.8425	24.5309	23.9598	23.5555	21.5745	23.3004	23.3902	21.9561	22.3085	19.9332
82.81	3.6877	3.63934	3.81767	4.4009	25.9675	26.0453	24.7654	26.602	24.0474	22.5504	24.1827	25.996	24.9384	21.6404	24.8875	23.341	25.3451	25.2775	24.5631	27.0081	25.9072	25.7706	25.6881	26.4303	29.5852	27.3963	22.7906	25.2001	19.688	18.9176	20.6713	22.2643	22.8427	22.1754	19.7843	24.465	23.8942	23.4254	21.5599	23.2532	23.3322	21.8804	22.2614	19.8972
82.9	3.67678	3.61325	3.79564	4.39042	25.8716	25.9353	24.7036	26.4494	23.9934	22.5217	24.0238	25.9752	24.8814	21.5416	24.7978	23.3153	25.2681	25.2452	24.5053	26.9146	25.8465	25.7209	25.6241	26.3701	29.504	27.3183	22.755	25.0633	19.6303	18.8642	20.63	22.246	22.7951	22.1354	19.7551	24.4295	23.8587	23.3864	21.4596	23.1928	23.2682	21.8484	22.2042	19.8359
82.99	3.66906	3.62471	3.78429	4.39792	25.838	25.902	24.6668	26.3908	23.8585	22.5072	24.0347	25.9064	24.7931	21.515	24.7601	23.2183	25.2496	25.1422	24.3955	26.8563	25.7558	25.6378	25.5411	26.2945	29.4103	27.2786	22.7152	25.0199	19.6036	18.8491	20.5737	22.2237	22.714	22.0218	19.7223	24.3425	23.8263	23.336	21.4273	23.1641	23.2001	21.7982	22.1575	19.771
83.12	3.66906	3.61707	3.78807	4.36415	25.6965	25.8243	24.5712	26.3359	23.8512	22.4018	23.9585	25.8122	24.7163	21.4694	24.7037	23.1921	25.1569	25.1127	24.3955	26.7726	25.7196	25.5366	25.4437	26.2116	29.3419	27.2173	22.6032	24.9837	19.5386	18.7886	20.5025	22.1382	22.6476	21.9779	19.664	24.2592	23.7432	23.2641	21.3699	23.1067	23.1427	21.7085	22.0927	19.7385
83.22	3.6652	3.60561	3.77294	4.36415	25.6369	25.7429	24.4462	26.1895	23.7309	22.38	23.9041	25.7108	24.6549	21.3554	24.6171	23.0801	25.0495	25.0391	24.2894	26.6852	25.6217	25.4896	25.4113	26.1359	29.2194	27.12	22.531	24.8678	19.4316	18.7129	20.4651	22.0639	22.5775	21.9412	19.5985	24.1939	23.6025	23.2173	21.3124	23.0278	23.1212	21.6762	22.0101	19.6736
83.31	3.66456	3.60879	3.77227	4.34087	25.5579	25.6274	24.372	26.1556	23.7158	22.2706	23.7947	25.6555	24.5853	21.2832	24.4961	23.0387	25.0303	24.9096	24.2083	26.615	25.5447	25.3947	25.2914	26.0268	29.1098	27.0359	22.5017	24.7692	19.4205	18.6717	20.4202	22.0042	22.5034	21.8678	19.5295	24.0991	23.5694	23.1269	21.244	22.9341	23.0132	21.5898	21.981	19.6305
83.43	3.66135	3.61325	3.7578	4.34539	25.4433	25.5986	24.3027	26.098	23.6179	22.2346	23.7337	25.6021	24.5206	21.2186	24.459	23.0092	24.905	24.8662	24.1834	26.5724	25.4839	25.3631	25.2273	25.9846	29.0825	26.9325	22.4552	24.7301	19.3589	18.6145	20.3601	21.9635	22.4374	21.8204	19.5147	24.0743	23.5159	23.0626	21.1975	22.9131	22.9671	21.5254	21.9238	19.5871
83.55	3.65363	3.62089	3.7578	4.33038	25.3614	25.5247	24.2365	25.9846	23.5669	22.1147	23.6756	25.5188	24.4284	21.2072	24.3875	22.901	24.8458	24.811	24.059	26.4486	25.3715	25.233	25.1804	25.9053	29.0033	26.882	22.3576	24.6758	19.2672	18.5729	20.2851	21.8781	22.3968	21.7874	19.4346	23.9838	23.4509	23.005	21.1114	22.8629	22.881	21.4824	21.8734	19.5114
83.64	3.63434	3.59797	3.74645	4.30036	25.3614	25.4063	24.1961	25.9224	23.4867	22.1292	23.5922	25.4825	24.3593	21.1312	24.3046	22.8263	24.7865	24.7374	24.0078	26.3685	25.3172	25.2077	25.0975	25.8189	28.8628	26.8027	22.3576	24.5635	19.2672	18.5237	20.2851	21.8372	22.3415	21.7324	19.3946	23.9294	23.3932	22.9762	21.0719	22.766	22.8595	21.4034	21.7944	19.4681
83.74	3.64206	3.59415	3.74645	4.29661	25.2422	25.3471	24.0858	25.8382	23.4393	22.0784	23.5233	25.4065	24.2864	21.0628	24.2406	22.7964	24.7309	24.6565	23.9236	26.3139	25.2736	25.1173	25.0073	25.772	28.8159	26.727	22.2746	24.5382	19.1755	18.4594	20.1652	21.7963	22.2345	21.6226	19.3727	23.8751	23.3174	22.9295	21.0467	22.7445	22.8093	21.3639	21.7584	19.3852
83.82	3.62212	3.58206	3.72686	4.29585	25.1781	25.2612	24.0373	25.797	23.4169	22.0199	23.4829	25.3947	24.2399	21.0401	24.1724	22.7252	24.6599	24.6263	23.8938	26.2438	25.2075	25.0875	24.9632	25.6738	28.7136	26.6141	22.2345	24.4397	19.1339	18.388	20.1429	21.707	22.2122	21.5711	19.3074	23.802	23.2736	22.875	20.9569	22.6544	22.7622	21.3027	21.7186	19.3854
83.93	3.61441	3.59351	3.72308	4.26208	25.1335	25.202	23.9234	25.7055	23.3149	21.9218	23.443	25.2824	24.1401	20.9755	24.1272	22.6655	24.571	24.538	23.795	26.1673	25.1133	24.99	24.9055	25.6162	28.6343	26.5564	22.1767	24.3564	19.0918	18.3578	20.0904	21.6289	22.1458	21.5638	19.2309	23.7078	23.1761	22.7815	20.9102	22.6186	22.6941	21.2633	21.6144	19.3674
84.06	3.62148	3.5776	3.71485	4.28383	25.0248	25.1347	23.9154	25.6058	23.2634	21.8743	23.3301	25.1983	24.0974	20.9148	24.0326	22.5719	24.4741	24.4344	23.6665	26.0244	25.04	24.8952	24.7713	25.4928	28.5645	26.476	22.1367	24.2941	19.0197	18.2902	20.0007	21.6103	22.0718	21.4647	19.1693	23.6275	23.1756	22.7127	20.8383	22.6038	22.604	21.2093	21.5638	19.2882
84.15	3.61762	3.5776	3.68081	4.25757	24.928	25.0608	23.761	25.5144	23.1759	21.8017	23.2539	25.1331	24.0053	20.8161	23.9385	22.5122	24.3778	24.3682	23.6775	25.9808	24.9856	24.7832	24.7244	25.4423	28.4456	26.4256	22.0284	24.2	18.9662	18.2562	19.937	21.5397	21.987	21.3952	19.1256	23.566	23.0674	22.63	20.7809	22.4891	22.5718	21.1268	21.5099	19.2162
84.27	3.59448	3.56997	3.69972	4.25757	24.8945	24.9646	23.7279	25.4156	23.1176	21.7109	23.1959	25.0715	23.9171	20.7173	23.9122	22.4301	24.3222	24.3461	23.5824	25.8971	24.8696	24.7579	24.6595	25.3415	28.3916	26.3319	21.9814	24.1457	18.8936	18.1957	19.862	21.4765	21.9538	21.322	19.0928	23.479	23.0566	22.5653	20.7486	22.4676	22.5001	21.073	21.4452	19.1693
84.36	3.59063	3.5776	3.69972	4.24257	24.8163	24.9276	23.6544	25.4046	23.052	21.6818	23.1597	25.0027	23.848	20.7059	23.8256	22.3854	24.2926	24.2394	23.5312	25.8134	24.8443	24.6712	24.5729	25.3019	28.2691	26.2526	21.92	24.0914	18.8707	18.1465	19.8358	21.4022	21.869	21.3293	19.02	23.4356	22.9556	22.5257	20.6696	22.3779	22.4212	21.0335	21.4272	19.1441
84.48	3.61055	3.55914	3.68524	4.22831	24.709	24.8322	23.5851	25.2847	22.9796	21.613	23.0876	24.8876	23.7755	20.6222	23.7545	22.3259	24.1858	24.1628	23.422	25.7743	24.7363	24.5997	24.4871	25.2235	28.1841	26.1959	21.812	23.9617	18.7785	18.1195	19.7569	21.3391	21.8287	21.2159	18.9761	23.3709	22.8767	22.4757	20.6051	22.3353	22.3822	20.9726	21.3663	19.0934
84.57	3.59063	3.56615	3.66568	4.22756	24.6525	24.776	23.5221	25.2107	22.8917	21.5655	23.0183	24.9013	23.7252	20.5881	23.6299	22.266	24.1482	24.1107	23.4142	25.6678	24.6449	24.552	24.4323	25.111	28.0999	26.0904	21.8226	23.9357	18.7522	18.0217	19.7122	21.3056	21.7732	21.1535	18.9108	23.3088	22.8221	22.4142	20.5332	22.274	22.3065	20.9151	21.2978	19.0216
84.68	3.59063	3.55851	3.65811	4.19755	24.6115	24.654	23.4191	25.1888	22.8224	21.4892	22.9422	24.8144	23.6063	20.5425	23.5923	22.1689	24.1	24.0555	23.2935	25.5987	24.5906	24.4725	24.3746	25.0425	28.0387	26.0111	21.6998	23.856	18.6643	17.9839	19.6222	21.1942	21.7105	21.1242	18.8526	23.2074	22.7247	22.3818	20.4543	22.2202	22.242	20.8685	21.2224	18.9459
84.77	3.57647	3.55213	3.65562	4.19904	24.4862	24.6146	23.3686	25.0916	22.7686	21.4024	22.8524	24.7145	23.5456	20.4662	23.5404	22.1133	23.9901	23.9942	23.2725	25.5459	24.4796	24.3835	24.2498	25.001	27.9477	25.959	21.7111	23.7558	18.5983	17.9297	19.5767	21.172	21.615	21.0218	18.8156	23.1286	22.6786	22.2675	20.4292	22.1815	22.1531	20.7861	21.1292	18.8913
84.86	3.58033	3.54832	3.65562	4.18028	24.434	24.5296	23.3318	25.033	22.7248	21.3733	22.8016	24.6711	23.511	20.4054	23.4538	22.0723	23.9456	23.8764	23.2103	25.4331	24.4543	24.3366	24.2173	24.9109	27.8325	25.822	21.628	23.7305	18.5869	17.8654	19.543	21.1199	21.5928	20.9705	18.7974	23.0199	22.6028	22.2279	20.3466	22.0846	22.1316	20.7323	21.1005	18.8661
84.99	3.57261	3.55977	3.64049	4.17653	24.3335	24.4075	23.2362	24.9159	22.6191	21.3297	22.7581	24.5805	23.4227	20.337	23.3898	21.9715	23.8419	23.8507	23.086	25.3239	24.418	24.2209	24.1272	24.8281	27.7784	25.7896	21.5703	23.6255	18.5181	17.8314	19.4905	21.0456	21.4822	20.9229	18.6954	22.9801	22.5884	22.1955	20.3071	22.0057	22.0276	20.7	21.0286	18.794
85.1	3.54883	3.54387	3.63227	4.15703	24.2771	24.3773	23.1843	24.8676	22.575	21.2387	22.6307	24.5399	23.338	20.2385	23.2878	21.9452	23.7673	23.7839	23.038	25.2721	24.2977	24.1516	24.0724	24.766	27.6582	25.7093	21.5195	23.5235	18.4422	17.7336	19.4196	20.9824	21.4378	20.8533	18.6702	22.8854	22.4725	22.116	20.2246	21.9373	21.9842	20.5995	20.9601	18.7438
85.19	3.55655	3.54387	3.62471	4.17579	24.1951	24.3218	23.0408	24.7358	22.4912	21.1624	22.5872	24.4421	23.3035	20.2005	23.2201	21.8295	23.7006	23.6882	22.9685	25.1811	24.2361	24.0504	23.9895	24.6363	27.6222	25.63	21.4473	23.4873	18.4116	17.7109	19.3409	20.8784	21.3493	20.8093	18.6265	22.8456	22.404	22.0369	20.221	21.9086	21.9412	20.5672	20.9242	18.7113
85.29	3.54883	3.52095	3.62471	4.13077	24.0834	24.1517	22.9931	24.6846	22.4183	21.097	22.4966	24.3226	23.1691	20.1017	23.1335	21.766	23.6413	23.5926	22.8697	25.1046	24.1418	24.0034	23.9029	24.5571	27.5142	25.5399	21.3389	23.3931	18.297	17.6391	19.2847	20.8338	21.2903	20.7471	18.5246	22.7731	22.3462	21.9649	20.1312	21.8369	21.8731	20.4703	20.8379	18.6176
85.4	3.54946	3.50248	3.62156	4.14651	23.9909	24.1559	22.9273	24.6268	22.3931	21.0426	22.4208	24.2327	23.1502	20.0786	23.1075	21.7251	23.5344	23.5379	22.7897	25.029	24.0373	23.91	23.8494	24.511	27.3966	25.4723	21.3283	23.3466	18.2735	17.5892	19.2319	20.7632	21.224	20.6519	18.4842	22.7119	22.26	21.9005	20.0773	21.7619	21.8017	20.4703	20.7697	18.5993
85.52	3.5604	3.5095	3.62471	4.14202	23.9531	24.0592	22.8717	24.5236	22.3345	20.9734	22.4023	24.2212	23.0693	20.0029	23.0356	21.669	23.4821	23.4454	22.7344	24.9591	23.9606	23.8661	23.7587	24.4382	27.3161	25.3705	21.2739	23.2519	18.2205	17.5142	19.1385	20.726	21.1465	20.6152	18.4227	22.6173	22.2308	21.8498	20.0163	21.7114	21.7333	20.3555	20.7409	18.5203
85.61	3.54175	3.5254	3.59886	4.12024	23.8866	23.9895	22.8059	24.4804	22.2764	20.9517	22.3482	24.1566	22.9736	19.9609	22.9079	21.5945	23.4047	23.3944	22.6799	24.8652	23.9358	23.7944	23.7052	24.3344	27.1984	25.2956	21.191	23.1981	18.1856	17.5098	19.1082	20.6703	21.0986	20.5713	18.3895	22.5308	22.1878	21.7997	19.9768	21.6292	21.6762	20.3447	20.6762	18.4695
85.7	3.54112	3.51332	3.59444	4.097	23.8153	23.9297	22.6989	24.3956	22.1887	20.8681	22.2355	24.0618	22.958	19.9041	22.8662	21.516	23.3561	23.3571	22.6357	24.788	23.8482	23.7359	23.6469	24.2797	27.172	25.2515	21.1547	23.1179	18.1403	17.465	19.0936	20.6146	21.047	20.509	18.3426	22.5159	22.1369	21.7311	19.9015	21.5895	21.6723	20.2765	20.6294	18.4122
85.79	3.52569	3.52095	3.58687	4.08574	23.7074	23.8151	22.6511	24.3041	22.1158	20.8244	22.221	24.0002	22.8237	19.8243	22.7985	21.4861	23.2747	23.2799	22.5296	24.697	23.7757	23.6709	23.5387	24.204	27.046	25.147	21.0861	23.0745	18.0524	17.3894	19.0149	20.5811	20.9953	20.4028	18.2989	22.4326	22.0467	21.6843	19.8153	21.5214	21.5755	20.2048	20.5539	18.3905
85.91	3.52954	3.51714	3.59065	4.09325	23.6143	23.7818	22.5812	24.2016	22.0319	20.7372	22.1412	23.9567	22.7777	19.7635	22.7006	21.3816	23.1524	23.2247	22.4857	24.6388	23.6778	23.5444	23.481	24.1212	27.0243	25.0604	21.0139	22.9441	18.0295	17.3478	18.9249	20.4734	20.9105	20.3772	18.237	22.3637	21.9962	21.5908	19.7687	21.4855	21.5253	20.1581	20.5144	18.3509
86.02	3.50764	3.49546	3.56922	4.07969	23.5407	23.6866	22.5304	24.1773	21.9996	20.6683	22.0402	23.871	22.6859	19.725	22.6334	21.3108	23.1088	23.1409	22.4059	24.5747	23.621	23.5166	23.4027	24.0288	26.9222	24.9611	20.9347	22.916	17.9479	17.2858	18.8679	20.4174	20.8737	20.3478	18.2143	22.2919	21.9174	21.5013	19.6787	21.3855	21.4684	20.0935	20.4462	18.2744
86.14	3.51536	3.51456	3.58814	4.06467	23.4737	23.6015	22.4016	24.0784	21.8757	20.5665	21.9677	23.7768	22.6207	19.6337	22.5618	21.2436	23.0717	23.0563	22.2705	24.4728	23.5412	23.4154	23.2981	23.9568	26.7853	24.9359	20.8552	22.8254	17.8294	17.2404	18.7817	20.3617	20.7962	20.2269	18.1342	22.2412	21.8741	21.4473	19.6392	21.3353	21.3572	20.0432	20.403	18.2348
86.23	3.51474	3.49102	3.56102	4.06771	23.395	23.516	22.3204	23.9936	21.8098	20.5338	21.9058	23.7038	22.5284	19.5733	22.4637	21.1839	22.9528	22.9713	22.2336	24.3847	23.4826	23.357	23.2074	23.8913	26.7157	24.8089	20.8117	22.7164	17.8225	17.1541	18.7671	20.2652	20.6893	20.1757	18.0946	22.1249	21.7764	21.4039	19.5962	21.267	21.2746	19.9823	20.3059	18.1739
86.32	3.51088	3.50248	3.5648	4.06771	23.3131	23.4494	22.2726	23.9168	21.7479	20.5156	21.8405	23.6422	22.417	19.4821	22.4035	21.098	22.8676	22.8866	22.1751	24.2755	23.4029	23.2305	23.1533	23.8048	26.6365	24.7224	20.7359	22.6331	17.7728	17.1352	18.7259	20.1983	20.6487	20.1537	18.0254	22.0452	21.7114	21.3716	19.528	21.206	21.1921	19.9284	20.2628	18.1306
86.45	3.51474	3.49484	3.54588	4.04144	23.2758	23.4198	22.1954	23.8399	21.6968	20.4102	21.7498	23.5806	22.3287	19.4023	22.3207	21.0607	22.7824	22.802	22.0654	24.1772	23.3195	23.1835	23.1028	23.7255	26.5248	24.6827	20.6998	22.5534	17.6734	17.0482	18.6247	20.1648	20.586	20.0914	17.9889	21.98	21.6789	21.2744	19.4742	21.1486	21.1634	19.8315	20.2017	18.0982
86.54	3.51474	3.5063	3.52317	4.02643	23.1976	23.3199	22.1145	23.7374	21.6422	20.3484	21.7063	23.4936	22.2673	19.3947	22.2153	20.9935	22.7565	22.7431	22.0068	24.1044	23.2361	23.1112	23.0018	23.6463	26.4563	24.5818	20.6384	22.528	17.6581	17.0293	18.576	20.0756	20.5344	20.0292	17.9198	21.8858	21.5598	21.242	19.4634	21.0912	21.1024	19.8064	20.1369	17.9792
86.66	3.48711	3.48277	3.5339	4.04072	23.1153	23.2233	22.0333	23.6893	21.5764	20.2903	21.6191	23.417	22.2596	19.3456	22.2075	20.9039	22.6746	22.6655	21.9846	24.071	23.1812	22.9987	22.922	23.5628	26.3868	24.4909	20.5733	22.448	17.5977	16.9392	18.5165	20.0349	20.4644	19.9487	17.8547	21.8131	21.4911	21.1304	19.381	20.9978	21.0306	19.7491	20.0866	17.9508
86.74	3.49097	3.48277	3.52255	4.02947	23.0297	23.1308	21.9745	23.5905	21.4816	20.2213	21.5719	23.3374	22.1521	19.2735	22.1059	20.8591	22.6043	22.5993	21.8822	23.9728	23.1051	22.9409	22.8426	23.4584	26.2752	24.4332	20.53	22.3683	17.5518	16.9014	18.509	19.9569	20.398	19.9084	17.8292	21.7805	21.4622	21.08	19.3092	20.9261	20.9983	19.7024	20.0363	17.9183
86.84	3.49545	3.46811	3.50047	4.00391	22.9481	23.0462	21.8864	23.5105	21.4307	20.1776	21.4923	23.3198	22.1061	19.1705	22.0157	20.7807	22.5379	22.5223	21.8239	23.897	23.0077	22.8582	22.7709	23.3941	26.215	24.3077	20.4614	22.2854	17.4594	16.825	18.3698	19.901	20.3242	19.7874	17.745	21.7046	21.3722	21.0262	19.2623	20.8904	20.9375	19.6377	19.9716	17.8566
86.96	3.48326	3.47513	3.50741	4.0032	22.8882	22.9644	21.7722	23.4112	21.3395	20.1014	21.4196	23.2178	22.0331	19.1139	21.9516	20.7098	22.4524	22.4521	21.7286	23.8563	22.9529	22.7783	22.7236	23.3395	26.1131	24.271	20.3566	22.2017	17.441	16.7614	18.3478	19.8157	20.2358	19.7509	17.7091	21.65	21.3287	21.0153	19.1907	20.815	20.8585	19.584	19.8925	17.7994
87.06	3.48711	3.47131	3.50741	3.9957	22.7802	22.9163	21.7355	23.3893	21.2848	20.0323	21.3362	23.1707	21.9295	19.0417	21.8575	20.6389	22.3635	22.3933	21.6518	23.7471	22.8659	22.7421	22.6191	23.2566	25.9942	24.1701	20.2844	22.1583	17.3646	16.7501	18.2879	19.7674	20.2247	19.685	17.6399	21.5414	21.2926	20.8714	19.1441	20.7504	20.7975	19.5159	19.8386	17.7417
87.15	3.49869	3.47895	3.49985	3.9882	22.6722	22.8091	21.6656	23.2868	21.2046	19.9633	21.3398	23.0657	21.8719	18.9923	21.7897	20.5456	22.2709	22.2939	21.5823	23.6598	22.8151	22.6482	22.5794	23.1702	25.951	24.1232	20.2628	22.0533	17.3149	16.6631	18.2391	19.6894	20.1178	19.6704	17.6289	21.4979	21.2024	20.8534	19.1046	20.7038	20.7366	19.4692	19.7919	17.702
87.26	3.4794	3.46367	3.49606	3.95443	22.6164	22.724	21.5884	23.1917	21.1645	19.9051	21.2129	23.0041	21.7875	18.9353	21.7258	20.4971	22.182	22.2424	21.5238	23.5724	22.7281	22.6229	22.4532	23.0909	25.8466	24.0114	20.2303	21.9374	17.2652	16.6593	18.1417	19.6522	20.0551	19.5861	17.5343	21.3964	21.1699	20.7814	19.022	20.6429	20.6649	19.3867	19.7128	17.6191
87.35	3.46844	3.45283	3.48155	3.95888	22.5608	22.6762	21.526	23.1263	21.048	19.8251	21.1659	22.943	21.7069	18.8703	21.6769	20.4336	22.16	22.1397	21.4398	23.482	22.627	22.5293	22.4211	23.0085	25.7286	23.9328	20.1544	21.9268	17.2071	16.6055	18.1337	19.5665	20.0328	19.5237	17.4901	21.3459	21.069	20.7311	18.9392	20.5389	20.6219	19.3183	19.6552	17.5826
87.47	3.45687	3.44137	3.48533	3.96264	22.4789	22.5949	21.4451	23.0348	21.0407	19.8214	21.0897	22.8814	21.6685	18.8209	21.6242	20.3888	22.0748	22.1066	21.363	23.4674	22.569	22.4064	22.3561	22.9257	25.689	23.8246	20.1147	21.8109	17.1383	16.4996	18.0362	19.5331	19.9517	19.4541	17.4209	21.2807	21.0221	20.6628	18.9177	20.5138	20.5825	19.2825	19.5869	17.5213
87.56	3.46458	3.44519	3.46641	3.94387	22.382	22.5061	21.3642	22.9689	20.9386	19.7488	21.0281	22.7691	21.5726	18.7639	21.5527	20.2992	21.9489	22.0293	21.3228	23.3291	22.5037	22.345	22.2624	22.8248	25.5593	23.7561	20.028	21.7855	17.1039	16.439	17.98	19.4699	19.8632	19.3955	17.3917	21.2046	20.9499	20.5764	18.81	20.4564	20.4857	19.1963	19.5833	17.4672
87.68	3.46458	3.45665	3.47776	3.94387	22.315	22.458	21.2722	22.8994	20.8767	19.6797	20.9555	22.7401	21.5111	18.6879	21.436	20.2469	21.9415	21.9152	21.2203	23.2818	22.3913	22.3088	22.2083	22.796	25.4801	23.6912	19.9846	21.666	17.0007	16.4239	17.9275	19.3918	19.8042	19.3112	17.3189	21.1393	20.8597	20.4973	18.8028	20.3847	20.4032	19.1533	19.4934	17.4384
87.78	3.45625	3.45603	3.46201	3.93942	22.2217	22.3616	21.2133	22.8075	20.8073	19.5999	20.8829	22.6636	21.4037	18.6162	21.3719	20.1911	21.845	21.8378	21.1471	23.194	22.3511	22.2001	22.107	22.7343	25.3855	23.6041	19.9016	21.626	16.9939	16.3453	17.8756	19.3364	19.7417	19.2748	17.2794	21.0704	20.8344	20.4469	18.6989	20.3022	20.3745	19.0781	19.454	17.3524
87.87	3.45301	3.43373	3.45884	3.92511	22.1474	22.2693	21.1398	22.7273	20.709	19.5634	20.7996	22.5735	21.3422	18.5701	21.2854	20.0901	21.7859	21.768	21.0996	23.067	22.2463	22.0992	22.0423	22.6122	25.2891	23.5218	19.8474	21.532	16.9357	16.3028	17.7776	19.3064	19.6456	19.1903	17.1987	20.9872	20.7514	20.4073	18.6484	20.2448	20.2633	19.0528	19.3819	17.323
87.99	3.42661	3.4267	3.44431	3.91079	22.088	22.2104	21.0627	22.6472	20.647	19.4687	20.767	22.4978	21.2692	18.486	21.2214	20.0153	21.7045	21.6909	20.979	23.0384	22.2031	22.0525	21.9488	22.5117	25.2036	23.4033	19.7714	21.438	16.8776	16.23	17.7358	19.1797	19.6011	19.1315	17.1435	20.922	20.6829	20.3354	18.5871	20.1552	20.249	18.9808	19.3027	17.254
88.09	3.43108	3.42731	3.44871	3.91524	22.0025	22.0959	20.9708	22.567	20.5923	19.4286	20.6546	22.4329	21.1924	18.4208	21.1423	19.9666	21.6009	21.6506	20.9168	22.915	22.1091	21.9768	21.9022	22.4545	25.136	23.3498	19.7099	21.3585	16.8041	16.1913	17.6789	19.1273	19.5456	19.0652	17.132	20.8387	20.5999	20.267	18.5544	20.087	20.145	18.8908	19.2629	17.239
88.2	3.42336	3.42731	3.43357	3.89647	21.9318	22.0293	20.9008	22.4828	20.5048	19.3595	20.6002	22.3749	21.1079	18.3524	21.0896	19.8732	21.5231	21.5917	20.8546	22.8604	22.0221	21.8864	21.8084	22.3139	25.0314	23.2199	19.6485	21.2969	16.7161	16.1156	17.6377	19.0827	19.5198	19.0029	17.0446	20.7844	20.553	20.2238	18.4754	20.0404	20.1019	18.8621	19.1946	17.1344
88.32	3.43108	3.41585	3.43357	3.89272	21.8237	21.9664	20.8383	22.3803	20.4063	19.2722	20.5349	22.2807	21.0503	18.265	21.0105	19.8097	21.4638	21.5292	20.7741	22.7657	22.0003	21.8214	21.7579	22.3283	24.9558	23.2308	19.587	21.2244	16.7161	16.0588	17.5627	19.0418	19.3906	18.9223	16.9936	20.6829	20.4664	20.1122	18.4251	19.9758	20.0589	18.7795	19.1227	17.0839
88.39	3.40792	3.41967	3.41085	3.87395	21.7567	21.8961	20.7206	22.3547	20.3954	19.2213	20.4696	22.2372	20.9466	18.2194	20.9239	19.7649	21.3378	21.4224	20.7046	22.6892	21.8806	21.7418	21.6244	22.1841	24.8549	23.137	19.522	21.1882	16.6359	15.9945	17.5065	18.9377	19.3021	18.904	16.9499	20.6104	20.4158	20.1014	18.3317	19.8861	19.98	18.7544	19.0543	17.0371
88.51	3.41564	3.41585	3.40328	3.85893	21.6933	21.848	20.6838	22.2448	20.3152	19.145	20.397	22.1248	20.889	18.1737	20.8147	19.7014	21.2822	21.3561	20.6241	22.6564	21.8299	21.6912	21.5703	22.1661	24.7936	23.0901	19.4606	21.0723	16.5709	15.9491	17.4427	18.8857	19.2873	18.8234	16.9098	20.5814	20.3364	20.0043	18.2851	19.8466	19.8831	18.6575	19.0292	16.9361
88.6	3.41178	3.40056	3.41085	3.85893	21.6635	21.7666	20.6029	22.157	20.2568	19.0796	20.339	22.0922	20.8046	18.0597	20.7845	19.6305	21.2118	21.2789	20.5985	22.529	21.7537	21.5791	21.5053	22.1048	24.7287	22.953	19.3919	20.9962	16.5173	15.8923	17.394	18.8411	19.2025	18.7757	16.8515	20.5234	20.275	19.9719	18.2599	19.7964	19.8509	18.6323	18.9824	16.9216
88.7	3.39248	3.40056	3.3995	3.83266	21.5555	21.6629	20.5403	22.0947	20.1803	19.0323	20.2555	22.0379	20.77	18.0255	20.7318	19.5446	21.1748	21.1832	20.5143	22.4671	21.6594	21.4959	21.4115	21.9751	24.635	22.8845	19.3666	20.9201	16.4829	15.8279	17.319	18.7816	19.1545	18.6951	16.8187	20.4799	20.2389	19.8855	18.1665	19.7426	19.7863	18.5892	18.9033	16.8928
88.82	3.3996	3.3885	3.39511	3.84324	21.4734	21.5666	20.4594	22.0066	20.1183	18.9635	20.2011	21.9361	20.6742	17.9425	20.6227	19.5038	21.0673	21.1352	20.4302	22.3757	21.5903	21.4596	21.3355	21.8955	24.5442	22.7903	19.2693	20.8512	16.4494	15.7759	17.2822	18.7039	19.07	18.6332	16.721	20.3458	20.1451	19.8244	18.113	19.696	19.7111	18.507	18.8388	16.8069
88.94	3.40792	3.38146	3.39193	3.84016	21.3767	21.526	20.4042	21.919	20.0636	18.9523	20.1394	21.8567	20.601	17.9343	20.5586	19.44	20.9895	21.0433	20.3899	22.2595	21.5107	21.3513	21.2347	21.8525	24.444	22.7258	19.2149	20.7824	16.3262	15.6841	17.1952	18.6217	18.9885	18.5779	16.6766	20.295	20.0548	19.7487	18.0839	19.5991	19.6643	18.4636	18.7882	16.7666
89.04	3.38922	3.37824	3.39253	3.83334	21.3134	21.4447	20.3305	21.8606	19.9687	18.832	20.0958	21.7772	20.524	17.8766	20.4906	19.3987	20.9339	20.966	20.2325	22.1834	21.4601	21.3189	21.1735	21.7339	24.3547	22.6433	19.1641	20.7028	16.2641	15.6793	17.172	18.573	18.9144	18.5299	16.6432	20.1899	20.0114	19.7306	17.9937	19.5416	19.5817	18.3735	18.7088	16.7299
89.13	3.38476	3.36617	3.36543	3.82515	21.2388	21.3225	20.2386	21.7799	19.9141	18.7923	19.9507	21.7335	20.4244	17.7784	20.4079	19.2944	20.8635	20.896	20.1959	22.1321	21.3656	21.2103	21.1481	21.6471	24.2927	22.5635	19.0884	20.6339	16.2612	15.6576	17.1015	18.499	18.8852	18.4496	16.5455	20.1138	19.9393	19.6623	17.9546	19.4915	19.5675	18.3487	18.6623	16.6692
89.22	3.3809	3.3891	3.37678	3.81389	21.1606	21.2855	20.1834	21.7066	19.863	18.7414	19.9217	21.6211	20.3745	17.7138	20.3175	19.216	20.7782	20.8224	20.1374	22.0738	21.333	21.1705	21.0687	21.5822	24.1774	22.4553	19.0631	20.565	16.1541	15.5517	17.034	18.473	18.8114	18.402	16.4981	20.1065	19.9212	19.5904	17.9079	19.4125	19.4742	18.2841	18.5976	16.6295
89.32	3.35715	3.36176	3.36104	3.79069	21.0861	21.2188	20.0953	21.6332	19.7683	18.6545	19.8493	21.6064	20.3018	17.6232	20.3139	19.1454	20.7153	20.7415	20.035	21.9825	21.2132	21.0547	21	21.4775	24.0758	22.4045	18.9983	20.4744	16.136	15.4959	16.9785	18.3991	18.7638	18.3584	16.4479	20.0015	19.8347	19.5185	17.797	19.3266	19.417	18.2342	18.5404	16.5977
89.44	3.36873	3.37704	3.37618	3.78319	21.0004	21.13	20.0254	21.5674	19.7246	18.5673	19.8057	21.5049	20.2135	17.5738	20.1784	19.0782	20.6671	20.6605	20.0021	21.9534	21.1261	21.0041	20.9207	21.4126	24.0398	22.3323	18.9333	20.4382	16.0633	15.4202	16.9448	18.3322	18.6827	18.2522	16.4042	19.9435	19.7661	19.4465	17.7934	19.3122	19.3417	18.1696	18.4972	16.4823
89.52	3.36873	3.36558	3.34591	3.78694	20.9445	21.056	19.9518	21.4502	19.6553	18.5309	19.7477	21.4651	20.152	17.551	20.0918	19.011	20.5671	20.5942	19.9289	21.8296	21.0863	20.939	20.8449	21.409	23.9317	22.2422	18.8285	20.3621	16.0136	15.3559	16.8323	18.2579	18.6458	18.2302	16.3605	19.8457	19.6794	19.407	17.7108	19.2226	19.2699	18.1014	18.4253	16.4823
89.62	3.36873	3.34647	3.35726	3.78694	20.8291	20.9672	19.8745	21.3733	19.586	18.4909	19.6208	21.3455	20.0407	17.532	20.0729	18.94	20.4819	20.5023	19.8484	21.7204	20.9485	20.8631	20.7331	21.2721	23.8488	22.1881	18.778	20.2643	15.9716	15.3446	16.7911	18.217	18.5536	18.1606	16.3313	19.7985	19.6	19.3566	17.6175	19.158	19.2125	18.026	18.3354	16.4102
89.77	3.36101	3.34647	3.33076	3.76817	20.7583	20.9043	19.7789	21.2965	19.4949	18.4473	19.6099	21.2622	20.0023	17.4484	19.9713	18.8728	20.3929	20.4691	19.7862	21.6658	20.9086	20.7655	20.6645	21.182	23.7767	22.1015	18.7057	20.2064	15.8492	15.2878	16.7423	18.1389	18.4577	18.0763	16.2184	19.7333	19.5495	19.2846	17.5959	19.0719	19.1803	17.9757	18.285	16.3453
89.87	3.3527	3.3497	3.33396	3.77126	20.6838	20.8081	19.7202	21.2158	19.4623	18.3532	19.5012	21.1896	19.9143	17.3845	19.8849	18.8098	20.3263	20.3698	19.6803	21.56	20.8287	20.6967	20.5851	21.117	23.6464	21.9678	18.6482	20.0941	15.8426	15.2208	16.6869	18.08	18.3696	18.0109	16.1791	19.6428	19.4847	19.1805	17.521	19.0112	19.1015	17.8972	18.2351	16.2811
89.94	3.34557	3.34647	3.30805	3.74941	20.6428	20.7156	19.6391	21.1135	19.3308	18.2692	19.4611	21.1209	19.8219	17.361	19.8131	18.7534	20.2596	20.3072	19.6033	21.4838	20.7128	20.6136	20.5346	21.0739	23.5605	21.9068	18.5937	20.0651	15.7804	15.1819	16.6261	17.9902	18.3728	17.9811	16.1164	19.6427	19.434	19.1551	17.481	18.9607	19.0153	17.8537	18.1808	16.248
90.05	3.34943	3.3503	3.3232	3.76067	20.5311	20.7045	19.5876	21.0769	19.3126	18.2292	19.3487	21.0955	19.772	17.2432	19.7303	18.6974	20.1743	20.2299	19.5557	21.4255	20.6874	20.5486	20.4517	20.9766	23.4669	21.8563	18.5251	19.96	15.7231	15.1289	16.5699	17.9345	18.288	17.9078	16.0873	19.4977	19.3762	19.1155	17.4128	18.9105	18.9687	17.7927	18.1232	16.1831
90.15	3.34943	3.34266	3.31562	3.7344	20.4826	20.5824	19.5325	20.9853	19.2579	18.182	19.3124	20.9795	19.6952	17.2014	19.6701	18.6115	20.1447	20.1784	19.5118	21.36	20.6003	20.4835	20.3723	20.9081	23.4381	21.7698	18.4601	19.9057	15.6619	15.0721	16.4912	17.8825	18.2327	17.8529	16.0254	19.4651	19.3149	19.0363	17.3697	18.8244	18.8933	17.7496	18.0477	16.1181
90.26	3.34231	3.35089	3.32378	3.73506	20.3894	20.5158	19.4513	20.9122	19.1775	18.1089	19.2578	20.9035	19.6104	17.136	19.602	18.5401	20.0408	20.0826	19.4311	21.2473	20.5315	20.375	20.2749	20.8145	23.3053	21.6763	18.3947	19.815	15.6035	14.9991	16.4378	17.8373	18.1547	17.7827	15.9736	19.3997	19.2172	18.9641	17.283	18.8134	18.8321	17.6666	18.0401	16.0597
90.39	3.32687	3.32032	3.30864	3.71253	20.3186	20.4603	19.3777	20.8463	19.1154	18.0361	19.1744	20.8818	19.5451	17.0676	19.538	18.4878	19.9778	20.0347	19.3031	21.1999	20.448	20.328	20.2352	20.7388	23.2332	21.615	18.3333	19.7462	15.55	14.9499	16.3291	17.7667	18.1179	17.7021	15.9007	19.3163	19.1811	18.9173	17.2363	18.7094	18.7389	17.6271	17.9214	15.9984
90.48	3.31974	3.32856	3.30166	3.71319	20.1769	20.3492	19.2965	20.7731	19.0641	17.9921	19.1052	20.8058	19.4833	16.9566	19.4322	18.3679	19.9035	19.9242	19.2736	21.1163	20.4009	20.2376	20.1233	20.6488	23.1544	21.543	18.2968	19.6374	15.4916	14.9033	16.317	17.6806	18.0399	17.6943	15.8489	19.24	19.1015	18.8379	17.1747	18.6014	18.6991	17.5692	17.8815	15.9832
90.55	3.31588	3.32473	3.28651	3.71319	20.1657	20.2603	19.2266	20.6925	18.9803	17.9157	19.0217	20.7296	19.3949	16.9528	19.3456	18.3641	19.8108	19.8653	19.1857	21.0216	20.332	20.1725	20.0547	20.5875	23.0787	21.4492	18.2281	19.5794	15.4419	14.8428	16.2345	17.6471	17.955	17.632	15.8343	19.1856	19.0545	18.7767	17.1172	18.5835	18.6274	17.501	17.8023	15.9435
90.67	3.3043	3.29798	3.29408	3.69442	20.0838	20.2048	19.1089	20.5973	18.9073	17.8648	18.9528	20.6245	19.2989	16.8463	19.2891	18.2708	19.7553	19.7659	19.1308	20.9524	20.2304	20.0785	19.9681	20.4974	22.9742	21.3879	18.1269	19.496	15.3998	14.7708	16.2232	17.5653	17.8886	17.5403	15.7432	19.1131	18.9607	18.6579	17.0813	18.5046	18.5592	17.4687	17.734	15.8678
90.79	3.31706	3.3068	3.28389	3.68822	20.0052	20.1416	19.0715	20.4984	18.852	17.7838	18.9159	20.5521	19.2443	16.7724	19.2055	18.2025	19.6696	19.714	19.0204	20.8797	20.1432	20.0133	19.8958	20.4289	22.8886	21.2873	18.1044	19.4015	15.3134	14.7496	16.1202	17.4934	17.8617	17.4842	15.6832	19.0546	18.8951	18.6249	16.9867	18.4681	18.4868	17.3958	17.7007	15.8012
90.9	3.30044	3.30945	3.27137	3.69442	19.9012	20.0568	18.9911	20.4216	18.7797	17.7157	18.8149	20.5049	19.1952	16.7246	19.1271	18.1662	19.5588	19.6591	18.9734	20.7557	20.0744	19.9447	19.831	20.364	22.7796	21.2111	18.051	19.3692	15.2812	14.7027	16.0732	17.4686	17.7964	17.4084	15.6594	18.9319	18.8487	18.5967	16.9556	18.379	18.4588	17.3322	17.6009	15.7379
90.98	3.29658	3.3018	3.27515	3.68691	19.8416	19.9901	18.9102	20.3886	18.6994	17.6684	18.7604	20.4034	19.1222	16.6638	19.0631	18.0803	19.544	19.5965	18.8893	20.7302	20.0128	19.8904	19.7516	20.2739	22.693	21.1282	18.0113	19.3003	15.2392	14.6308	16.0395	17.3682	17.7336	17.3388	15.5793	18.9065	18.7801	18.5175	16.855	18.3216	18.3942	17.2855	17.5757	15.7054
91.1	3.27844	3.31062	3.26116	3.67695	19.7666	19.8973	18.858	20.2603	18.655	17.6092	18.7344	20.3961	19.0445	16.5861	19.0397	18.012	19.4249	19.4967	18.8264	20.6173	19.9255	19.7817	19.6792	20.1981	22.611	21.0419	17.8948	19.2311	15.1604	14.5867	15.9401	17.3409	17.6661	17.3156	15.5192	18.8407	18.7182	18.434	16.8286	18.2778	18.3289	17.2091	17.51	15.6641
91.2	3.28944	3.30621	3.26437	3.66504	19.6811	19.8493	18.7773	20.1908	18.586	17.5443	18.6549	20.291	18.9413	16.5717	18.9195	17.9341	19.3732	19.4269	18.7352	20.5627	19.8748	19.7312	19.6035	20.126	22.5493	20.9587	17.8229	19.1262	15.1118	14.5311	15.8886	17.2672	17.5965	17.2465	15.4545	18.7539	18.6354	18.3912	16.7502	18.21	18.2575	17.1665	17.4529	15.5495
91.3	3.29272	3.29798	3.26001	3.64561	19.6404	19.7866	18.7041	20.1359	18.5316	17.5048	18.5754	20.2657	18.8918	16.5003	18.8785	17.8711	19.2549	19.3793	18.7246	20.468	19.8096	19.6445	19.5675	20.0215	22.4588	20.8865	17.7908	19.0286	15.0747	14.4869	15.867	17.2046	17.5418	17.1885	15.4336	18.6853	18.6248	18.3375	16.7257	18.1493	18.2184	17.1311	17.4174	15.5467
91.39	3.28114	3.29034	3.24486	3.6381	19.577	19.7163	18.6195	20.07	18.466	17.4212	18.5028	20.1461	18.7881	16.4585	18.8069	17.8114	19.2512	19.2689	18.6623	20.417	19.7262	19.5866	19.452	19.9675	22.3903	20.836	17.733	18.9706	15.0097	14.4377	15.807	17.1749	17.4569	17.1225	15.3789	18.6527	18.5526	18.3015	16.6861	18.1314	18.1287	17.0557	17.3059	15.4746
91.51	3.285	3.27123	3.25622	3.64937	19.4913	19.6237	18.59	19.9858	18.4259	17.3812	18.4447	20.0989	18.7843	16.3673	18.7052	17.7778	19.1326	19.2063	18.5525	20.3296	19.6355	19.5071	19.4123	19.9098	22.293	20.7314	17.6535	18.9525	14.9294	14.3734	15.7282	17.0857	17.4126	17.0712	15.3133	18.5693	18.4696	18.2151	16.5748	18.0273	18.0641	17.0019	17.2987	15.4457
91.62	3.26242	3.27181	3.23786	3.63124	19.3942	19.5087	18.5087	19.9124	18.3124	17.3188	18.3791	20.0155	18.6455	16.2979	18.652	17.695	19.0692	19.1176	18.479	20.2603	19.57	19.4382	19.2931	19.8196	22.2068	20.6773	17.6205	18.8435	14.8938	14.3494	15.671	17.0217	17.3382	17.0046	15.2759	18.4638	18.3501	18.1679	16.5598	17.9372	18.0458	16.9474	17.1974	15.3799
91.73	3.26744	3.28062	3.23522	3.62126	19.3712	19.4935	18.4453	19.8169	18.2861	17.2304	18.3166	19.9065	18.6098	16.2657	18.572	17.6004	19.0204	19.0471	18.4049	20.1692	19.5117	19.3474	19.2313	19.7869	22.0849	20.6017	17.54	18.7776	14.8762	14.2939	15.6165	16.9794	17.3	16.9006	15.2486	18.4269	18.3241	18.0699	16.4866	17.9113	17.9696	16.8708	17.164	15.3348
91.82	3.26628	3.27181	3.22272	3.61622	19.2264	19.3718	18.3688	19.689	18.2103	17.1697	18.2666	19.885	18.5341	16.199	18.4674	17.5568	18.9024	18.974	18.3069	20.0746	19.4177	19.3261	19.1415	19.7078	22.0266	20.4789	17.4904	18.6659	14.8097	14.2207	15.5472	16.9027	17.1943	16.88	15.1994	18.3297	18.2562	18.0203	16.452	17.8331	17.9022	16.8181	17.1075	15.25
91.93	3.26628	3.26799	3.21514	3.61997	19.1817	19.3163	18.2952	19.6195	18.1519	17.1479	18.1867	19.7726	18.4649	16.0964	18.4185	17.4933	18.8394	18.9298	18.2776	20.0199	19.3778	19.2212	19.0512	19.596	21.9653	20.4284	17.4434	18.6079	14.737	14.1715	15.476	16.8581	17.1057	16.781	15.0901	18.2499	18.1948	17.9807	16.3657	17.7757	17.8592	16.7858	17.014	15.2212
92.02	3.25083	3.26035	3.21514	3.59369	19.1109	19.2348	18.2032	19.5902	18.0899	17.0606	18.0887	19.7037	18.3651	16.085	18.3808	17.441	18.7801	18.8636	18.1715	19.9616	19.3052	19.1344	18.9899	19.5311	21.8247	20.3743	17.353	18.5644	14.6911	14.1298	15.4572	16.7503	17.0909	16.7553	15.0537	18.1955	18.1153	17.8979	16.3226	17.7111	17.7874	16.7391	16.9852	15.1707
92.14	3.27072	3.26092	3.21571	3.60935	19.0211	19.2197	18.177	19.524	18.042	16.9909	18.0484	19.6492	18.3107	16.0194	18.2974	17.3619	18.7463	18.7969	18.16	19.8668	19.236	19.0835	18.9499	19.4589	21.7997	20.2913	17.2983	18.4517	14.621	14.0604	15.3662	16.7011	17.0054	16.6813	15.0199	18.1697	18.0752	17.8507	16.268	17.6317	17.726	16.6487	16.9126	15.112
92.25	3.26686	3.25328	3.22329	3.59808	18.9727	19.1161	18.0997	19.4471	17.9654	16.9799	17.9939	19.5767	18.2684	15.9509	18.2258	17.3058	18.6425	18.7049	18.0722	19.8122	19.1562	19.022	18.8416	19.3867	21.7132	20.2083	17.2043	18.3792	14.5713	14.0149	15.3399	16.6565	16.9389	16.663	14.9579	18.1153	18.0138	17.811	16.2033	17.585	17.6398	16.602	16.8514	15.0471
92.33	3.24755	3.26475	3.18541	3.58681	18.8907	19.042	18.004	19.3592	17.9326	16.8999	17.9032	19.5223	18.1839	15.8748	18.158	17.2237	18.5832	18.6202	17.966	19.7174	19.0474	18.9243	18.8127	19.2894	21.6302	20.1433	17.1681	18.3139	14.5522	13.9657	15.2799	16.6305	16.902	16.6337	14.9105	18.0174	17.9307	17.775	16.1638	17.542	17.5824	16.5625	16.7759	14.9749
92.46	3.23983	3.23799	3.19677	3.57555	18.8422	18.9605	17.9451	19.2859	17.8523	16.8235	17.8632	19.4498	18.1416	15.8064	18.0713	17.1751	18.4905	18.5649	17.8928	19.6446	18.9893	18.8809	18.7261	19.2533	21.5509	20.0675	17.1356	18.2559	14.4757	13.924	15.2086	16.5598	16.8171	16.5567	14.8559	17.9158	17.909	17.6958	16.0704	17.4702	17.5429	16.4835	16.7543	14.9569
92.53	3.22767	3.24124	3.19999	3.57867	18.7196	18.8942	17.8535	19.1946	17.798	16.7478	17.7984	19.3738	18.0117	15.7732	18.0003	17.0749	18.4094	18.5101	17.8456	19.5828	18.9097	18.7799	18.6073	19.1381	21.457	19.9882	17.0458	18.1693	14.4234	13.8724	15.1759	16.4862	16.7883	16.4548	14.7658	17.8945	17.8228	17.6207	16.0208	17.4204	17.4752	16.4267	16.6614	14.8857
92.65	3.24311	3.24124	3.19242	3.5674	18.6861	18.8091	17.791	19.136	17.7069	16.6896	17.7004	19.3049	17.9925	15.6857	17.9137	16.9965	18.3352	18.4143	17.7944	19.55	18.8771	18.722	18.5603	19.0588	21.3668	19.916	16.9807	18.1004	14.3851	13.8118	15.0896	16.4416	16.7182	16.3961	14.7184	17.8293	17.7542	17.5666	15.9633	17.3343	17.3927	16.3549	16.6002	14.846
92.75	3.21723	3.24621	3.17461	3.55364	18.607	18.7565	17.7237	19.0402	17.6511	16.6337	17.6522	19.2284	17.9066	15.6989	17.8559	16.9352	18.2898	18.362	17.7311	19.4112	18.7749	18.6491	18.4875	19.0259	21.2807	19.8401	16.9325	18.0634	14.3443	13.775	15.0575	16.3433	16.6687	16.3359	14.6945	17.7594	17.7063	17.4973	15.9223	17.3404	17.3379	16.314	16.5701	14.7971
92.85	3.22553	3.23149	3.16381	3.53924	18.517	18.6747	17.6568	18.9777	17.5849	16.593	17.5755	19.1556	17.8445	15.618	17.7988	16.8897	18.2078	18.2731	17.5914	19.3563	18.6766	18.5511	18.4221	18.9499	21.1798	19.7678	16.8921	17.9288	14.2474	13.7093	14.9888	16.268	16.5905	16.2912	14.6278	17.7118	17.6335	17.4499	15.846	17.2466	17.2943	16.2737	16.4903	14.742
92.98	3.21394	3.24679	3.1676	3.53549	18.4499	18.5895	17.609	18.9154	17.5411	16.5493	17.5573	19.0541	17.7753	15.5533	17.7234	16.8336	18.1929	18.2215	17.5768	19.2434	18.6693	18.475	18.3932	18.8706	21.1257	19.6776	16.8054	17.8816	14.2397	13.6487	14.94	16.242	16.4908	16.2142	14.5768	17.6356	17.5866	17.3995	15.7957	17.1783	17.2225	16.1983	16.4399	14.6842
93.06	3.21007	3.22767	3.15244	3.53549	18.3977	18.5228	17.5243	18.8384	17.4644	16.4802	17.4774	19.0323	17.6907	15.4848	17.633	16.7626	18.0557	18.1589	17.5292	19.1814	18.535	18.4099	18.3174	18.784	21.0247	19.5946	16.7692	17.8309	14.1555	13.6259	14.8725	16.1787	16.4391	16.1445	14.5294	17.5921	17.4998	17.3202	15.7633	17.1496	17.1901	16.1552	16.3931	14.6156
93.2	3.21337	3.21944	3.15567	3.5311	18.3273	18.4566	17.4807	18.7288	17.3811	16.4227	17.4162	18.9528	17.6146	15.406	17.6034	16.7148	17.9672	18.0599	17.4565	19.1161	18.4918	18.3415	18.2275	18.7338	20.9633	19.5261	16.6975	17.7624	14.1071	13.5516	14.8211	16.1163	16.3808	16.1416	14.4976	17.4765	17.457	17.2595	15.6599	17.046	17.1189	16.0733	16.311	14.6022
93.26	3.20893	3.19976	3.1589	3.51545	18.2495	18.3756	17.3966	18.7072	17.305	16.3688	17.3006	18.8841	17.5769	15.331	17.5363	16.6445	17.9158	17.9904	17.3838	19.058	18.4232	18.3093	18.1412	18.6475	20.873	19.4216	16.6114	17.6614	14.0816	13.4999	14.7547	16.0428	16.3262	16.0801	14.4513	17.4408	17.3708	17.2061	15.6463	16.982	17.0405	16.0596	16.2793	14.5383
93.35	3.20564	3.21562	3.16325	3.52735	18.1857	18.3381	17.3224	18.6262	17.2971	16.2953	17.2528	18.8258	17.5108	15.2881	17.4301	16.5616	17.8263	17.9199	17.2954	18.9922	18.3176	18.2257	18.0939	18.5931	20.8046	19.3745	16.5818	17.6355	14.0038	13.4342	14.7273	15.9973	16.2922	16.0023	14.381	17.3495	17.298	17.1299	15.5557	16.9563	16.9933	15.9763	16.2174	14.4831
93.48	3.19735	3.21505	3.13996	3.50419	18.093	18.2386	17.2457	18.5423	17.2284	16.2379	17.2026	18.7608	17.4002	15.2397	17.3629	16.5287	17.7898	17.8762	17.2337	18.9159	18.318	18.1465	18.0113	18.5213	20.7324	19.2917	16.5102	17.5526	13.9592	13.4091	14.6534	15.9238	16.2044	15.9371	14.3274	17.3356	17.2769	17.0944	15.5098	16.8456	16.9292	15.9124	16.139	14.4517
93.59	3.18963	3.21505	3.13996	3.49292	18.0296	18.1793	17.1904	18.4727	17.1737	16.1724	17.1554	18.6738	17.3464	15.1636	17.3253	16.454	17.723	17.81	17.1605	18.8503	18.2708	18.0959	17.8921	18.4059	20.6495	19.2051	16.4596	17.4947	13.9324	13.3485	14.5859	15.8605	16.1416	15.8674	14.2472	17.2485	17.1794	17.0224	15.4595	16.7953	16.9077	15.8441	16.0886	14.3976
93.68	3.18576	3.19594	3.13996	3.49292	17.9737	18.0979	17.1205	18.3885	17.1007	16.1397	17.1009	18.6122	17.2887	15.156	17.2386	16.398	17.6229	17.7252	17.0836	18.7775	18.1365	18.0344	17.8741	18.3482	20.5702	19.1762	16.3511	17.4004	13.8712	13.2992	14.5483	15.7787	16.0752	15.8088	14.2217	17.1542	17.118	16.9756	15.3876	16.7379	16.8036	15.8226	16.0598	14.3398
93.8	3.17804	3.2074	3.11723	3.50419	17.8843	18.0571	17.0395	18.3152	17.0423	16.0888	17.061	18.5505	17.1812	15.0571	17.1369	16.327	17.5895	17.6369	17.014	18.6536	18.0712	17.9729	17.8019	18.2941	20.4692	19.0896	16.3113	17.3315	13.8483	13.2576	14.4771	15.7489	16.0494	15.7794	14.1524	17.1143	17.0746	16.9072	15.3409	16.7056	16.7534	15.7543	15.9734	14.2676
93.9	3.19076	3.18177	3.10697	3.48289	17.8086	17.9413	16.983	18.2631	16.9863	15.9889	16.9363	18.4483	17.1258	15.0054	17.0977	16.2655	17.5476	17.5768	16.9798	18.6201	18.0195	17.8851	17.7324	18.1959	20.3971	19.0278	16.2846	17.2579	13.7652	13.1941	14.4334	15.6578	15.9775	15.7117	14.1174	17.0297	17.0193	16.8411	15.2816	16.6361	16.7055	15.724	15.8927	14.215
94	3.17088	3.17739	3.114	3.49354	17.7309	17.853	16.9063	18.2159	16.9176	15.9643	16.868	18.4269	17.0612	14.9571	17.0683	16.2028	17.4221	17.5221	16.8779	18.5002	17.9655	17.7988	17.6317	18.1603	20.325	18.9089	16.2202	17.2186	13.7513	13.1236	14.3633	15.6364	15.9008	15.6722	14.0565	16.9723	16.9259	16.7589	15.2322	16.5685	16.6379	15.635	15.8431	14.1872
94.08	3.16702	3.17356	3.10642	3.47476	17.6488	17.7937	16.8548	18.0987	16.8519	15.8879	16.7954	18.3145	17.0151	14.9	16.9665	16.1243	17.3627	17.4595	16.8486	18.4966	17.8712	17.6974	17.5848	18.0701	20.2493	18.88	16.1226	17.1533	13.6862	13.0743	14.3108	15.562	15.8455	15.6172	14.0201	16.9215	16.8681	16.7301	15.1639	16.5434	16.5661	15.5954	15.8215	14.1186
94.23	3.1626	3.16918	3.10587	3.45536	17.5786	17.7165	16.7782	18.0332	16.8125	15.8341	16.7742	18.275	16.9276	14.7795	16.8731	16.043	17.2818	17.3238	16.7504	18.3986	17.8353	17.6654	17.4878	17.9731	20.1555	18.7973	16.0944	17.0741	13.592	13.0379	14.2707	15.4848	15.791	15.4971	13.9884	16.8206	16.8073	16.6587	15.1253	16.4579	16.5201	15.5208	15.7539	14.0908
94.28	3.16316	3.19268	3.09506	3.46349	17.5221	17.6863	16.7149	17.9485	16.7315	15.8078	16.6828	18.2202	16.8422	14.7745	16.8459	16.0272	17.2218	17.3306	16.6875	18.3107	17.7296	17.5961	17.4656	17.915	20.0762	18.7284	16.0286	17.0083	13.5485	12.9796	14.2245	15.495	15.7273	15.4632	13.9326	16.7909	16.7633	16.6184	15.0633	16.3998	16.4548	15.4589	15.6812	14.032
94.41	3.1593	3.16592	3.09127	3.44095	17.455	17.6086	16.6339	17.8862	16.6914	15.7205	16.6356	18.144	16.7961	14.6946	16.7517	15.9076	17.1291	17.2495	16.6436	18.2634	17.6933	17.531	17.3789	17.8753	20.0329	18.6238	16.0105	16.8959	13.5102	12.938	14.1607	15.4095	15.6461	15.4302	13.8779	16.7111	16.7236	16.55	15.0201	16.328	16.401	15.4194	15.62	13.9887
94.51	3.16702	3.16592	3.10263	3.43343	17.3618	17.4901	16.5639	17.8202	16.6038	15.6841	16.5703	18.0388	16.7077	14.6566	16.6763	15.874	17.1031	17.1833	16.5886	18.1723	17.5845	17.4767	17.2815	17.7996	19.8922	18.5733	15.931	16.8741	13.4566	12.8812	14.0856	15.3202	15.6166	15.3532	13.8305	16.6386	16.6586	16.478	14.9554	16.2813	16.3471	15.3655	15.5732	13.9309
94.63	3.14715	3.16535	3.09072	3.44785	17.3028	17.4573	16.5242	17.7401	16.5133	15.594	16.4947	17.9849	16.6394	14.5779	16.6169	15.8226	16.9852	17.0918	16.5234	18.0962	17.5088	17.3832	17.217	17.7243	19.8454	18.487	15.8486	16.766	13.3816	12.8524	14.0419	15.2728	15.5289	15.2735	13.7843	16.5957	16.5292	16.4066	14.9097	16.2282	16.2545	15.2945	15.538	13.8635
94.73	3.14329	3.13859	3.07557	3.43282	17.2469	17.3648	16.4138	17.6815	16.495	15.5213	16.433	17.916	16.6241	14.5133	16.5528	15.7292	16.9629	17.0108	16.4172	17.9905	17.4543	17.3072	17.1448	17.6486	19.7661	18.4148	15.798	16.7008	13.3127	12.7918	14.0044	15.2059	15.4735	15.2442	13.7041	16.5196	16.5147	16.367	14.8198	16.1492	16.2222	15.2263	15.4877	13.8202
94.84	3.15874	3.15771	3.06799	3.4178	17.1723	17.2722	16.3401	17.6119	16.4148	15.474	16.3568	17.8616	16.5242	14.4904	16.4699	15.703	16.8702	16.9519	16.3514	17.965	17.3854	17.2421	17.0834	17.5909	19.694	18.3426	15.7655	16.6391	13.2936	12.735	13.9443	15.1575	15.4292	15.1892	13.6458	16.447	16.4461	16.2734	14.7839	16.0918	16.1827	15.2155	15.3905	13.7697
[truncated: 40 more columns]

## Sheet: Fig2B
	UCK1 only	UCK1 + 5 mM ATP	UCK1 + 5 mM cytidine	UCK1 + 5 mM molnupiravir	UCK1 + 5 mM azacitidine	UCK1 + 5 mM NHC	UCK1 + cytidine + ATP	UCK1 + molnupiravir + ATP	UCK1 + azacitidine + ATP	UCK1 + NHC + ATP
EXP1	0	9.1	0	-0.5871	0		1.614	7.241	2.348
EXP2	0	9.993	0	0	0		1.763	8.229	3.38
EXP3	0	10.42	0	-0.1468	0	0	1.909	9.984	7.195	3.083
EXP4	0	9.249	0	0	-0.1468	0	1.909	8.809	4.845	4.698

## Sheet: Fig2C
Melting curve_left panel																						Negative derivative_right panel
Temperature	Buffer only			UCK2 only			UCK2 + ATP			UCK2 + Cytidine			UCK2 + NHC			UCK2 + Cytidine + ATP			UCK2 + NHC + ATP			Temperature	Buffer only			UCK2 only			UCK2 + ATP			UCK2 + Cytidine			UCK2 + NHC			UCK2 + Cytidine + ATP			UCK2 + NHC + ATP
20.04	2.56981	4.39924	1.24316	9.2567	8.03839	9.69189	16.2213	15.1905	12.6729	11.693	7.63904	10.0644	10.1561	10.4447	11.8427	8.82757	14.1673	15.021	14.8972	19.0422	17.9093	20.14	0.044146	0.013051	0.012301	0.009609	0.067062	0.089963	0.199228	0.156142	0.109183	0.113826	0.017201	0.087448	0.098606	0.096818	0.10664	0.076807	0.122405	0.15754	0.161598	0.255856	0.167053
20.44	2.57666	4.40921	1.2389	9.27607	8.05053	9.69961	16.1822	15.1261	12.6574	11.6463	7.59421	10.0191	10.1299	10.4186	11.7866	8.80902	14.1546	15.0119	14.8357	18.9611	17.8882	20.7276	0.044146	0.013051	0.012301	0.009609	0.067062	0.089963	0.199228	0.156142	0.109183	0.113826	0.017201	0.087448	0.098606	0.096818	0.10664	0.076807	0.122405	0.15754	0.161598	0.255856	0.167053
20.44	2.56638	4.42312	1.23957	9.27348	7.99854	9.6377	16.1427	15.149	12.6752	11.61	7.60211	10.0017	10.1203	10.398	11.7781	8.79833	14.1355	14.9406	14.8399	18.9415	17.8498	21.3151	0.034953	0.027658	0.013553	0.023977	0.054839	0.081295	0.193618	0.176022	0.119564	0.10653	0.021528	0.079825	0.084126	0.078786	0.113071	0.074209	0.128389	0.158848	0.136665	0.240344	0.185888
20.5	2.56363	4.41838	1.24586	9.2711	8.01622	9.67951	16.1106	15.1033	12.6543	11.6208	7.60544	10.0137	10.1057	10.3906	11.8173	8.7889	14.1127	14.9737	14.8128	18.9212	17.8712	21.9027	0.025445	0.045398	0.015664	0.047038	0.050138	0.068006	0.192522	0.194236	0.134362	0.117474	0.026387	0.084852	0.080665	0.075347	0.123472	0.074493	0.150895	0.156992	0.116451	0.219491	0.202409
20.5	2.56112	4.40151	1.22365	9.26473	7.97925	9.64744	16.0747	15.0893	12.6133	11.5458	7.61335	10.0039	10.0886	10.3738	11.768	8.78206	14.0822	14.9553	14.7908	18.8496	17.8291	22.4902	0.025274	0.058878	0.015477	0.066967	0.05622	0.06257	0.181714	0.195395	0.141221	0.133558	0.031987	0.099814	0.088288	0.08284	0.130969	0.082992	0.172802	0.155192	0.118248	0.203389	0.202579
20.58	2.55974	4.42607	1.23443	9.26354	8.00872	9.66089	16.1032	15.0812	12.5919	11.5821	7.63605	9.99855	10.0794	10.3757	11.7691	8.78121	14.0899	14.9133	14.7978	18.8766	17.8159	23.0778	0.040389	0.053973	0.01503	0.074957	0.066309	0.067037	0.173773	0.188204	0.141537	0.139552	0.041431	0.112204	0.102532	0.091878	0.134339	0.100119	0.173663	0.160026	0.136194	0.199841	0.200116
20.66	2.54809	4.41453	1.23824	9.25977	8.00122	9.65344	16.0624	15.0922	12.5772	11.5744	7.6284	9.97201	10.0644	10.3384	11.7617	8.74658	14.1242	14.9284	14.7604	18.8655	17.8122	23.6654	0.053923	0.043193	0.013765	0.076901	0.071023	0.07562	0.175819	0.17567	0.141781	0.134908	0.054718	0.1184	0.114878	0.100029	0.135814	0.105323	0.165696	0.161652	0.150757	0.205245	0.200578
20.75	2.53301	4.40379	1.22703	9.27276	7.97265	9.58812	16.069	15.0507	12.5831	11.5997	7.60298	9.97758	10.0624	10.3925	11.7194	8.76738	14.0734	14.8895	14.7518	18.8243	17.7785	24.2529	0.050214	0.037926	0.011785	0.080437	0.070443	0.084864	0.181303	0.164653	0.141936	0.126505	0.065488	0.115805	0.122502	0.104064	0.133865	0.095431	0.163926	0.155026	0.161097	0.204406	0.193267
20.9	2.52479	4.42607	1.23062	9.25977	7.97873	9.63855	16.0217	15.0259	12.5956	11.6015	7.59397	9.97201	10.0268	10.3421	11.7506	8.75427	14.0328	14.8944	14.7342	18.8098	17.7569	24.8405	0.045818	0.033109	0.013113	0.086147	0.074971	0.093261	0.186576	0.159731	0.150493	0.122935	0.074996	0.109274	0.124708	0.106623	0.132895	0.090235	0.162267	0.151403	0.168531	0.19569	0.190313
20.98	2.53689	4.3884	1.23084	9.25764	7.9689	9.62537	15.9949	15.0396	12.6052	11.534	7.61446	9.98517	10.0624	10.3328	11.7675	8.74814	14.0543	14.9046	14.6845	18.7686	17.7859	25.428	0.0462	0.028056	0.018839	0.090009	0.081765	0.097797	0.184663	0.158666	0.162525	0.128258	0.080207	0.111055	0.1258	0.109627	0.135957	0.094532	0.162619	0.154725	0.162721	0.189718	0.195052
21.05	2.52912	4.39225	1.21941	9.26142	7.95765	9.59184	16.0246	15.0507	12.5464	11.5378	7.61446	9.93968	10.0398	10.3253	11.6897	8.74044	14.0391	14.8707	14.7032	18.7575	17.7527	26.0156	0.047811	0.026498	0.021175	0.083621	0.08054	0.092242	0.17887	0.161401	0.156233	0.131735	0.079059	0.113314	0.127191	0.108188	0.136833	0.091966	0.158187	0.153524	0.149112	0.182877	0.189258
21.13	2.52614	4.38997	1.22747	9.25339	7.9755	9.599	15.9858	14.975	12.5509	11.5419	7.59421	9.93944	10.0171	10.2992	11.705	8.75126	14.0212	14.8533	14.671	18.7159	17.759	26.6031	0.048028	0.035935	0.020003	0.073924	0.084437	0.090369	0.174811	0.166646	0.145873	0.131443	0.076154	0.109492	0.124843	0.103999	0.128188	0.088872	0.147541	0.14604	0.147159	0.178628	0.185837
21.21	2.51493	4.4023	1.2315	9.2626	7.9394	9.58207	15.9627	14.9777	12.5531	11.5247	7.59557	9.93742	10.0377	10.2973	11.7108	8.71432	14.0161	14.8295	14.6998	18.7192	17.7105	27.1907	0.042604	0.048503	0.021631	0.077873	0.090956	0.099508	0.168281	0.164375	0.141722	0.130429	0.071082	0.109314	0.121343	0.10384	0.120116	0.090721	0.149896	0.146898	0.145451	0.177957	0.189763
21.43	2.50416	4.40387	1.23575	9.25457	7.94224	9.5855	15.9425	14.9609	12.5246	11.5056	7.59445	9.89923	9.99991	10.3084	11.6779	8.72514	13.9944	14.8046	14.6601	18.6776	17.6799	27.7783	0.035959	0.054628	0.02052	0.080182	0.081634	0.095277	0.168793	0.154101	0.139138	0.12701	0.067833	0.103845	0.113999	0.1018	0.121759	0.085349	0.150111	0.151247	0.133528	0.181408	0.189401
21.51	2.5236	4.38462	1.22812	9.26213	7.95726	9.57059	15.8943	14.9646	12.5099	11.5133	7.59828	9.92959	10.0074	10.2972	11.6816	8.71744	13.9754	14.8084	14.6451	18.6404	17.6652	28.3658	0.033769	0.064023	0.016105	0.070827	0.071985	0.078709	0.172474	0.144506	0.139506	0.117789	0.068959	0.094824	0.106301	0.093472	0.123322	0.076698	0.134803	0.149986	0.116781	0.183572	0.187186
21.59	2.50805	4.38462	1.22431	9.25835	7.94975	9.56313	15.9129	14.9424	12.5135	11.4901	7.60211	9.90682	9.97734	10.2786	11.6705	8.71358	13.9715	14.7706	14.6227	18.6107	17.6467	28.9534	0.036567	0.091405	0.015526	0.064644	0.072333	0.070116	0.171381	0.140125	0.147344	0.111112	0.067475	0.098338	0.105413	0.087691	0.123607	0.075593	0.125623	0.148654	0.104178	0.17802	0.185408
21.66	2.51583	4.39617	1.2205	9.23188	7.93849	9.56686	15.8869	14.9129	12.4915	11.4746	7.59828	9.90303	9.99239	10.2786	11.6371	8.67121	13.9754	14.7404	14.6227	18.5772	17.6689	29.5409	0.038163	0.137833	0.018409	0.063434	0.077642	0.074477	0.174817	0.147604	0.155877	0.113601	0.063943	0.100689	0.105825	0.092209	0.12419	0.079967	0.128832	0.150428	0.100993	0.169583	0.186441
21.8	2.50835	4.38605	1.22256	9.25268	7.93465	9.54575	15.8346	14.8806	12.47	11.466	7.57596	9.93436	9.97436	10.29	11.6502	8.67422	13.963	14.7684	14.6018	18.5433	17.6105	30.1285	0.040406	0.144817	0.020153	0.06429	0.082703	0.078454	0.176636	0.161136	0.157312	0.116526	0.058759	0.091945	0.103255	0.094963	0.121106	0.077767	0.12612	0.151139	0.100679	0.166571	0.182398
21.88	2.48373	4.37218	1.19907	9.24396	7.91167	9.52204	15.8224	14.8358	12.4413	11.4174	7.59484	9.89496	9.96527	10.2659	11.6106	8.65419	13.9251	14.7077	14.5716	18.5556	17.5273	30.7161	0.043619	0.092375	0.018866	0.061571	0.081093	0.070491	0.17609	0.161912	0.15251	0.119725	0.050795	0.086275	0.103704	0.085873	0.117376	0.0716	0.113076	0.146829	0.096257	0.167636	0.174323
22.02	2.50224	4.34757	1.20245	9.22934	7.93132	9.54468	15.7909	14.8232	12.4479	11.4171	7.5692	9.86493	9.90917	10.2771	11.5954	8.64727	13.8973	14.7025	14.6149	18.5008	17.5285	31.3036	0.040151	0.050418	0.015607	0.053522	0.074867	0.059691	0.175166	0.151544	0.147018	0.1206	0.044785	0.087027	0.103607	0.079765	0.110799	0.072886	0.104899	0.142439	0.088173	0.169459	0.178908
22.09	2.51164	4.36672	1.22419	9.22112	7.90929	9.5399	15.7879	14.7732	12.4221	11.4494	7.57773	9.85993	9.96784	10.2456	11.6183	8.65876	13.9191	14.6931	14.5534	18.5028	17.5496	31.8912	0.035459	0.043712	0.013241	0.046033	0.069405	0.051755	0.170955	0.14839	0.143105	0.110415	0.041692	0.083439	0.091791	0.07902	0.105748	0.075668	0.097186	0.137991	0.075812	0.171321	0.185821
22.17	2.49912	4.36517	1.20855	9.20276	7.92143	9.53278	15.8008	14.7863	12.4031	11.4261	7.57885	9.84885	9.9268	10.2308	11.5735	8.66335	13.8534	14.6954	14.5519	18.4814	17.5176	32.4787	0.037882	0.04976	0.012283	0.041555	0.068539	0.047481	0.170142	0.149953	0.14378	0.099479	0.040017	0.077095	0.078347	0.072075	0.108711	0.072819	0.092873	0.133485	0.065871	0.169086	0.17842
22.31	2.49092	4.37206	1.21213	9.2162	7.90133	9.5348	15.7278	14.7653	12.4118	11.3932	7.58895	9.85844	9.92504	10.2401	11.5752	8.66181	13.8357	14.6928	14.5419	18.4855	17.4998	33.0663	0.042514	0.053883	0.010873	0.037028	0.06612	0.046925	0.17104	0.154079	0.153025	0.100787	0.036587	0.073775	0.077126	0.062144	0.106366	0.072755	0.093738	0.128698	0.059996	0.161303	0.170156
22.45	2.48229	4.35134	1.2041	9.20915	7.89851	9.49428	15.7185	14.7711	12.3855	11.4007	7.56717	9.83981	9.95523	10.2291	11.5673	8.65105	13.8536	14.6123	14.5964	18.4419	17.4531	33.6539	0.041465	0.052564	0.012022	0.028909	0.061605	0.039119	0.167528	0.160145	0.157352	0.102458	0.028795	0.066278	0.07399	0.05729	0.095264	0.075927	0.081288	0.125508	0.043947	0.151719	0.173107
22.53	2.49556	4.35513	1.20683	9.20848	7.88776	9.51922	15.6824	14.7579	12.3598	11.3828	7.55663	9.83106	9.9314	10.2014	11.5386	8.6127	13.8337	14.6369	14.5051	18.4551	17.4597	34.2414	0.033854	0.047138	0.014471	0.017557	0.056254	0.021885	0.169938	0.160156	0.155677	0.09321	0.022771	0.058493	0.062591	0.050886	0.085606	0.07312	0.061209	0.132214	0.020582	0.149933	0.171882
22.61	2.48008	4.31299	1.20683	9.20096	7.88776	9.48212	15.7119	14.7175	12.3891	11.3751	7.56044	9.82729	9.9052	10.2014	11.5312	8.6242	13.8526	14.6257	14.5424	18.396	17.445	34.829	0.028558	0.037794	0.015331	0.002072	0.047393	0.005592	0.173922	0.152498	0.145685	0.084041	0.017374	0.055225	0.05041	0.039093	0.083986	0.069619	0.048307	0.13506	0.003866	0.153566	0.160853
22.67	2.48263	4.33749	1.20239	9.17725	7.89848	9.49931	15.6851	14.728	12.3459	11.3268	7.5526	9.81827	9.90365	10.1848	11.514	8.63492	13.7694	14.6291	14.5048	18.3603	17.4136	35.4165	0.030192	0.029907	0.015329	-0.01655	0.042392	-0.00652	0.172535	0.142232	0.12993	0.079597	0.003546	0.047995	0.039559	0.024564	0.083043	0.078161	0.039747	0.127991	-0.0071	0.1574	0.15494
22.81	2.47534	4.31529	1.2064	9.18264	7.89242	9.48988	15.6879	14.6573	12.3189	11.3365	7.55395	9.80492	9.86425	10.2089	11.5013	8.59814	13.7757	14.5754	14.5	18.3672	17.4131	36.0041	0.032704	0.028147	0.014147	-0.03001	0.036148	-0.02475	0.172165	0.14215	0.129506	0.071097	-0.0102	0.032417	0.027095	0.005907	0.070354	0.089413	0.025442	0.119611	-0.02253	0.151142	0.157006
22.89	2.47832	4.3061	1.20597	9.15681	7.86722	9.4865	15.6233	14.6741	12.2889	11.3055	7.57411	9.79012	9.86823	10.183	11.4825	8.61807	13.7291	14.5664	14.4837	18.3385	17.3775	36.5917	0.033777	0.027374	0.014739	-0.03262	0.020057	-0.05098	0.170581	0.150854	0.139579	0.056851	-0.0191	0.018242	0.013028	-0.01257	0.056081	0.093571	0.002997	0.107847	-0.03412	0.137468	0.153499
22.96	2.49721	4.27472	1.1868	9.14015	7.86209	9.45517	15.6132	14.6385	12.2904	11.3035	7.56896	9.76575	9.86647	10.1663	11.4878	8.58207	13.7304	14.5563	14.455	18.3316	17.4185	37.1792	0.035858	0.025277	0.014195	-0.0423	0.002796	-0.07277	0.171595	0.150162	0.144187	0.044819	-0.029	0.008947	-0.00187	-0.03106	0.050203	0.089672	-0.01735	0.098182	-0.04966	0.127803	0.138078
23.17	2.49423	4.28007	1.19101	9.15468	7.84249	9.46223	15.6077	14.5923	12.2802	11.2652	7.56022	9.7579	9.89243	10.17	11.4697	8.56597	13.6898	14.5465	14.4266	18.2863	17.2962	37.7668	0.03484	0.025175	0.010497	-0.06999	-0.01916	-0.09396	0.172825	0.138845	0.1387	0.030338	-0.04552	-0.00987	-0.02446	-0.06074	0.038478	0.078056	-0.02822	0.093958	-0.08048	0.118503	0.122296
23.25	2.4792	4.29615	1.2026	9.13373	7.86628	9.46763	15.592	14.5912	12.2714	11.2518	7.51966	9.72567	9.85303	10.1309	11.4681	8.55599	13.6884	14.5115	14.418	18.2563	17.3249	38.3543	0.028971	0.024223	0.0086	-0.09798	-0.04536	-0.12783	0.166822	0.132931	0.130169	0.008295	-0.06839	-0.03487	-0.05283	-0.09369	0.018391	0.077322	-0.03745	0.088646	-0.10553	0.110456	0.115712
23.37	2.4865	4.29155	1.1986	9.11707	7.82383	9.4474	15.5745	14.5483	12.2583	11.2652	7.5488	9.72771	9.8176	10.1254	11.4255	8.5583	13.6784	14.5014	14.4154	18.2753	17.3255	38.9419	0.025927	0.018365	0.01003	-0.12166	-0.06649	-0.17424	0.161656	0.128718	0.130065	-0.01646	-0.0876	-0.05882	-0.08288	-0.12055	0.001775	0.091474	-0.05115	0.076443	-0.11917	0.107412	0.11435
23.45	2.45987	4.277	1.19122	9.12245	7.81775	9.43796	15.5404	14.5802	12.2166	11.2595	7.53109	9.75586	9.8418	10.1346	11.4386	8.5445	13.6429	14.4927	14.4031	18.2193	17.2588	39.5294	0.026567	0.013452	0.012799	-0.14835	-0.08663	-0.22669	0.160757	0.126437	0.129438	-0.042	-0.10784	-0.09093	-0.11285	-0.15784	-0.01873	0.102661	-0.06277	0.057417	-0.13329	0.114772	0.10539
23.46	2.44957	4.29078	1.19186	9.12732	7.83313	9.4467	15.5634	14.5513	12.2341	11.2424	7.52749	9.71198	9.80587	10.1177	11.3451	8.51455	13.6464	14.5079	14.3922	18.2587	17.2423	40.117	0.027319	0.014364	0.012922	-0.18191	-0.11164	-0.28599	0.155131	0.127184	0.125533	-0.07009	-0.14045	-0.12753	-0.14557	-0.20971	-0.05033	0.102143	-0.06645	0.039877	-0.15377	0.118627	0.08473
23.66	2.46074	4.28235	1.18026	9.11817	7.80933	9.4339	15.5017	14.5047	12.2026	11.1711	7.52615	9.7027	9.78166	10.1085	11.4058	8.51304	13.6136	14.4114	14.3486	18.2184	17.2099	40.7046	0.025573	0.017052	0.010648	-0.22399	-0.14983	-0.3594	0.149835	0.114724	0.121015	-0.1054	-0.1825	-0.16222	-0.18771	-0.2659	-0.09004	0.096022	-0.06991	0.024537	-0.18318	0.103783	0.062462
23.74	2.407	4.28311	1.19945	9.11226	7.81445	9.40589	15.497	14.4999	12.2085	11.2116	7.51224	9.66289	9.77217	10.1029	11.3857	8.49539	13.5933	14.4252	14.3586	18.1477	17.2093	41.2921	0.023721	0.01743	0.011144	-0.27064	-0.19792	-0.44085	0.14774	0.100089	0.119406	-0.15075	-0.22154	-0.21032	-0.24211	-0.32759	-0.13324	0.09884	-0.07725	0.001603	-0.20917	0.083072	0.039885
23.81	2.38723	4.27469	1.17647	9.10312	7.80186	9.38938	15.4574	14.4643	12.1917	11.1981	7.50709	9.70648	9.7592	10.0899	11.3615	8.48238	13.6288	14.4076	14.3188	18.1741	17.1952	41.8797	0.022914	0.012455	0.011589	-0.32166	-0.25214	-0.52968	0.142725	0.096896	0.121692	-0.20576	-0.26367	-0.27174	-0.30696	-0.40047	-0.17557	0.108369	-0.08234	-0.02638	-0.22845	0.066988	0.020795
23.94	2.4113	4.27238	1.18827	9.0913	7.80837	9.40756	15.4482	14.4695	12.1814	11.1867	7.49452	9.66083	9.77391	10.0749	11.3508	8.48156	13.5843	14.4053	14.3276	18.0954	17.1609	42.4672	0.021328	0.00572	0.009907	-0.37882	-0.31529	-0.63603	0.139927	0.091042	0.113405	-0.27519	-0.31783	-0.34378	-0.37596	-0.48768	-0.22313	0.111115	-0.09223	-0.05199	-0.24851	0.055367	0.010183
24.02	2.41087	4.26013	1.18047	9.06333	7.76589	9.4096	15.4417	14.4559	12.1061	11.1231	7.50081	9.64779	9.7834	10.0731	11.3303	8.47622	13.5515	14.3651	14.3288	18.0737	17.1395	43.0548	0.023157	0.004199	0.009363	-0.44345	-0.38511	-0.76579	0.140989	0.08293	0.099295	-0.35223	-0.37914	-0.43235	-0.45517	-0.58659	-0.29052	0.106239	-0.10353	-0.08016	-0.26707	0.041023	-0.00663
24.15	2.41044	4.28235	1.18406	9.06925	7.77571	9.3968	15.4095	14.4276	12.1076	11.1442	7.48804	9.63475	9.72925	10.0453	11.3172	8.45555	13.5377	14.34	14.2815	18.089	17.1144	43.6424	0.028472	0.003698	0.00947	-0.521	-0.45986	-0.91329	0.138655	0.083692	0.092369	-0.43583	-0.4502	-0.53114	-0.5485	-0.6981	-0.37499	0.10429	-0.09897	-0.11484	-0.28808	0.014647	-0.03236
24.22	2.41904	4.24939	1.18068	9.06871	7.76727	9.39272	15.4223	14.418	12.1412	11.1289	7.46402	9.63439	9.72522	10.0229	11.3065	8.43171	13.5122	14.3864	14.2829	18.0658	17.0947	44.2299	0.03113	0.002157	0.010526	-0.61342	-0.54936	-1.07728	0.129172	0.081447	0.092052	-0.53942	-0.52968	-0.6378	-0.65321	-0.83029	-0.46801	0.103937	-0.09085	-0.15144	-0.3096	-0.00748	-0.05803
24.36	2.40313	4.25246	1.18427	9.05204	7.76962	9.3725	15.3974	14.4008	12.0951	11.1	7.46269	9.56849	9.71601	10.0323	11.2934	8.43405	13.5325	14.3313	14.2468	18.0293	17.099	44.8175	0.029571	-0.00197	0.009926	-0.72309	-0.65953	-1.27691	0.110555	0.064632	0.091205	-0.66469	-0.61898	-0.75828	-0.77846	-0.98716	-0.56758	0.098075	-0.09486	-0.1861	-0.32773	-0.02282	-0.08233
24.42	2.41474	4.22182	1.18806	9.05204	7.76215	9.36137	15.3827	14.4081	12.0768	11.1192	7.48937	9.60625	9.71601	10.0397	11.2897	8.44938	13.5212	14.3313	14.2319	18.0108	17.0623	45.405	0.026753	-0.00712	0.006501	-0.84515	-0.78047	-1.51069	0.101252	0.046282	0.087128	-0.80604	-0.72143	-0.90207	-0.92727	-1.16251	-0.68124	0.087111	-0.10196	-0.21491	-0.34796	-0.05691	-0.10143
24.56	2.3885	4.23865	1.18089	9.04773	7.75371	9.34614	15.3808	14.3729	12.0738	11.0731	7.45391	9.58323	9.6895	10.0098	11.2568	8.42171	13.4728	14.3213	14.222	18.0209	17.0132	45.9926	0.026195	-0.00755	0.003266	-0.9812	-0.91305	-1.76487	0.108424	0.036068	0.080071	-0.96107	-0.83314	-1.07267	-1.09543	-1.36006	-0.82531	0.075497	-0.10173	-0.23497	-0.37225	-0.10637	-0.12177
24.7	2.39969	4.23789	1.17689	9.0273	7.75606	9.32221	15.3707	14.3666	12.0607	11.0788	7.4564	9.57019	9.68778	10.008	11.2474	8.42788	13.4514	14.2924	14.1897	17.9992	17.047	46.5802	0.029367	-0.00796	0.003116	-1.12987	-1.06539	-2.02965	0.100237	0.023633	0.069375	-1.13914	-0.9547	-1.25892	-1.27382	-1.5859	-0.99408	0.06391	-0.10721	-0.25181	-0.39284	-0.1513	-0.14293
24.71	2.38378	4.2448	1.16529	9.00688	7.74348	9.31684	15.2683	14.3164	12.0695	11.0807	7.45888	9.55716	9.62989	9.98025	11.2233	8.42255	13.4263	14.2899	14.1946	17.9664	17.0292	47.1677	0.033372	-0.01127	0.005408	-1.28012	-1.22629	-2.31071	0.082841	0.004065	0.058237	-1.33456	-1.08752	-1.46068	-1.46326	-1.83081	-1.17163	0.050547	-0.12564	-0.25674	-0.4186	-0.19168	-0.16759
24.89	2.38378	4.22565	1.17288	8.99558	7.7248	9.32426	15.2794	14.3311	12.0366	11.073	7.43601	9.55339	9.61866	9.98768	11.2306	8.38038	13.4035	14.226	14.176	17.9332	16.9778	47.7553	0.034982	-0.01191	0.006677	-1.43543	-1.37772	-2.59767	0.080596	-0.01102	0.051555	-1.52625	-1.22675	-1.68797	-1.66697	-2.08639	-1.35359	0.03937	-0.14229	-0.25004	-0.45391	-0.2398	-0.20036
24.97	2.37689	4.24631	1.1733	9.01384	7.73502	9.31644	15.2516	14.2737	12.0263	11.0423	7.43485	9.54923	9.61834	9.96522	11.2236	8.39103	13.3969	14.231	14.1661	17.8803	16.9618	48.3428	0.033542	-0.01337	0.00668	-1.57904	-1.51907	-2.84852	0.079046	-0.01971	0.049165	-1.71426	-1.35981	-1.90352	-1.86283	-2.32194	-1.52311	0.027005	-0.14955	-0.25414	-0.49409	-0.31342	-0.22562
25.03	2.36746	4.23946	1.17626	9.02248	7.69965	9.33578	15.2224	14.2526	12.0104	11.0306	7.41432	9.55376	9.6377	9.9507	11.1898	8.3659	13.3987	14.2623	14.1374	17.8972	17.0011	48.9304	0.031741	-0.02	0.005593	-1.63984	-1.61562	-2.98333	0.064163	-0.03405	0.044497	-1.85768	-1.45496	-2.04161	-1.99071	-2.46351	-1.64042	0.007885	-0.15624	-0.25643	-0.54954	-0.40465	-0.24358
25.16	2.36612	4.22099	1.18131	8.99822	7.70787	9.30491	15.246	14.2751	11.9793	11.0192	7.41461	9.53374	9.62925	9.94646	11.2054	8.35182	13.3561	14.1684	14.1189	17.8904	16.9237	49.5179	0.03153	-0.0249	0.004444	-1.53807	-1.57369	-2.86211	0.044978	-0.0542	0.036357	-1.84711	-1.44602	-2.02846	-1.96013	-2.40652	-1.63765	-0.00996	-0.16946	-0.24112	-0.61133	-0.49043	-0.27499
25.22	2.36266	4.22174	1.18532	8.96969	7.70177	9.288	15.2265	14.2556	11.9851	10.9942	7.4083	9.52787	9.59724	9.91848	11.1741	8.40319	13.3737	14.1935	14.0878	17.8973	16.9047	50.1055	0.029891	-0.02367	0.004199	-1.24949	-1.32689	-2.38414	0.029925	-0.0663	0.021011	-1.61525	-1.25661	-1.78081	-1.69658	-2.07125	-1.43852	-0.02002	-0.18113	-0.22749	-0.65703	-0.57009	-0.32161
25.43	2.35408	4.20874	1.16591	8.95896	7.68781	9.26242	15.1916	14.2579	11.9552	11.0134	7.39041	9.49426	9.60132	9.92982	11.1443	8.38102	13.3575	14.2073	14.0791	17.8317	16.917	50.6931	0.026498	-0.02155	0.004685	-0.84862	-0.93584	-1.67466	0.008663	-0.07835	-0.00246	-1.2108	-0.9058	-1.33344	-1.24586	-1.51547	-1.07568	-0.03794	-0.19284	-0.22881	-0.69293	-0.6355	-0.3696
25.48	2.34467	4.19042	1.16888	8.95635	7.67861	9.25212	15.166	14.2294	11.9102	10.994	7.40039	9.49883	9.58326	9.91532	11.1327	8.33672	13.348	14.2047	14.0765	17.819	16.8609	51.2806	0.02366	-0.02338	0.004447	-0.47766	-0.55614	-1.00031	-0.01917	-0.11177	-0.02592	-0.77255	-0.53611	-0.8634	-0.78282	-0.94226	-0.70021	-0.06825	-0.21551	-0.24706	-0.71355	-0.66739	-0.41997
25.56	2.34937	4.21107	1.1655	8.92942	7.68134	9.28139	15.1677	14.1941	11.9035	10.9633	7.37634	9.50221	9.54922	9.92257	11.1477	8.32819	13.3034	14.1496	14.0182	17.792	16.8118	51.8682	0.022563	-0.02737	0.003859	-0.22767	-0.29252	-0.5284	-0.0476	-0.15086	-0.04563	-0.43524	-0.26919	-0.51464	-0.43762	-0.53054	-0.42677	-0.09619	-0.26319	-0.28433	-0.68825	-0.64021	-0.47285
25.69	2.34467	4.2134	1.1537	8.94506	7.65247	9.23357	15.1476	14.2037	11.9102	10.9286	7.36229	9.45353	9.53459	9.87817	11.1106	8.31373	13.2911	14.1182	14.0057	17.7783	16.8095	52.4558	0.023142	-0.03474	0.003556	-0.09152	-0.15156	-0.26714	-0.08017	-0.18121	-0.06552	-0.24188	-0.11741	-0.31103	-0.22895	-0.30284	-0.26057	-0.1217	-0.33614	-0.34042	-0.61738	-0.54917	-0.51046
25.75	2.32063	4.20808	1.1457	8.92684	7.65348	9.19691	15.0685	14.1436	11.8694	10.9401	7.34443	9.46903	9.51623	9.88951	11.0882	8.28012	13.2864	14.1169	14.0008	17.7683	16.8072	53.0433	0.023744	-0.04566	0.002841	-0.01843	-0.08273	-0.12562	-0.11972	-0.20676	-0.09619	-0.14689	-0.03116	-0.2025	-0.11707	-0.17649	-0.1618	-0.15494	-0.41398	-0.41132	-0.52634	-0.42535	-0.51914
25.82	2.3477	4.22722	1.16846	8.91931	7.64228	9.20804	15.1053	14.1436	11.8292	10.9247	7.3711	9.43884	9.50127	9.84495	11.0845	8.28778	13.1953	14.0719	14.0008	17.7387	16.7558	53.6309	0.02356	-0.05247	0.002026	0.029651	-0.0329	-0.04308	-0.17159	-0.24866	-0.13867	-0.09335	0.018549	-0.13493	-0.05125	-0.09073	-0.10533	-0.19252	-0.49205	-0.48854	-0.44346	-0.29866	-0.49003
25.95	2.33223	4.18128	1.14191	8.91179	7.61988	9.18949	15.0869	14.151	11.8329	10.9093	7.35205	9.4162	9.5312	9.85238	11.0476	8.28778	13.2295	14.0756	13.997	17.735	16.7778	54.2184	0.020895	-0.05559	0.002002	0.070677	0.016954	0.014525	-0.23592	-0.31434	-0.17814	-0.04934	0.046502	-0.07167	-0.00108	-0.02958	-0.07002	-0.23145	-0.57823	-0.56485	-0.37991	-0.20265	-0.42788
26.14	2.33264	4.18968	1.1459	8.89456	7.62123	9.21709	15.0712	14.1205	11.824	10.8997	7.33431	9.42542	9.48798	9.85041	11.0754	8.29309	13.2242	14.0819	13.9622	17.679	16.7477	54.806	0.017949	-0.06173	0.002486	0.102261	0.060696	0.061936	-0.3094	-0.38436	-0.21726	-0.00188	0.071438	-0.0223	0.041483	0.00632	-0.03565	-0.27073	-0.66548	-0.6387	-0.33737	-0.14863	-0.35375
26.2	2.32063	4.19659	1.1457	8.89298	7.60121	9.18949	15.0427	14.0996	11.8292	10.8785	7.31777	9.39355	9.47881	9.83752	11.0771	8.26479	13.2219	14.0268	13.9672	17.6759	16.7154	55.3935	0.022098	-0.06592	0.001268	0.123351	0.083414	0.095	-0.3872	-0.46738	-0.27491	0.038794	0.092768	3.34e-05	0.074733	0.031227	-0.00565	-0.31283	-0.73926	-0.70074	-0.31126	-0.10999	-0.27529
26.28	2.30557	4.19351	1.1459	8.85693	7.60256	9.19484	15.038	14.0728	11.7948	10.8689	7.34193	9.3839	9.4543	9.80213	11.0053	8.2356	13.1598	14.0669	13.9399	17.6901	16.7	55.9811	0.033957	-0.06701	-8.49e-05	0.13932	0.091848	0.127245	-0.47576	-0.56654	-0.35381	0.063086	0.11133	0.015244	0.096576	0.067227	0.01872	-0.35946	-0.80175	-0.73945	-0.28704	-0.07606	-0.20638
26.4	2.30985	4.19808	1.1499	8.87733	7.60391	9.17792	15.0038	14.0753	11.7896	10.8439	7.31275	9.38179	9.44849	9.7853	11.0036	8.24857	13.1773	14.0017	13.9237	17.6526	16.7066	56.5687	0.04237	-0.07028	-0.00111	0.155545	0.099449	0.159769	-0.59393	-0.677	-0.44667	0.0783	0.131542	0.040974	0.1085	0.103823	0.038051	-0.40169	-0.85707	-0.75857	-0.26746	-0.05351	-0.15709
26.46	2.29824	4.19425	1.14611	8.85851	7.61512	9.15567	15.0001	14.0679	11.7859	10.8285	7.30132	9.38557	9.44101	9.77044	11.0072	8.2639	13.1659	13.9979	13.9275	17.6415	16.6589	57.1562	0.041161	-0.07694	-0.00314	0.171114	0.111376	0.180994	-0.7252	-0.80248	-0.54956	0.087708	0.148611	0.071855	0.1184	0.122327	0.053277	-0.43824	-0.88968	-0.75256	-0.26676	-0.03193	-0.11691
26.66	2.30557	4.17819	1.13452	8.86446	7.59883	9.16145	14.9679	14.0471	11.7619	10.815	7.29621	9.34238	9.40564	9.80956	10.9463	8.25859	13.118	13.9766	13.9101	17.6088	16.689	57.7438	0.036644	-0.08557	-0.0054	0.172791	0.122928	0.194145	-0.84016	-0.93116	-0.66466	0.096151	0.154733	0.082718	0.132622	0.132458	0.067323	-0.46829	-0.89188	-0.70545	-0.26824	-0.00918	-0.08856
26.66	2.27462	4.19351	1.13452	8.84941	7.59883	9.15033	14.9458	14.014	11.7253	10.842	7.30002	9.34993	9.42061	9.80213	10.9721	8.2241	13.1218	13.9691	13.8877	17.5866	16.6265	58.3313	0.031805	-0.09623	-0.00603	0.172137	0.125166	0.212632	-0.93595	-1.04112	-0.79426	0.104247	0.152799	0.078999	0.153004	0.145437	0.071254	-0.49155	-0.86286	-0.63118	-0.25984	-0.00245	-0.07429
26.78	2.27849	4.18585	1.1459	8.86822	7.58389	9.16887	14.9163	13.981	11.7619	10.8073	7.28097	9.34238	9.41313	9.76498	10.9426	8.24327	13.118	13.9579	13.8616	17.5533	16.6155	58.9189	0.029025	-0.11074	-0.00679	0.177147	0.122749	0.220568	-1.01248	-1.11515	-0.93119	0.113101	0.153135	0.083434	0.165602	0.149905	0.068833	-0.51535	-0.80643	-0.57449	-0.24978	-0.00233	-0.05622
26.9	2.29009	4.1667	1.13831	8.84188	7.56896	9.12065	14.9052	13.9663	11.6778	10.7843	7.2543	9.34993	9.39067	9.7687	10.961	8.19728	13.1029	13.9466	13.8207	17.5681	16.5861	59.5065	0.028992	-0.12521	-0.00802	0.17663	0.123873	0.214603	-1.05467	-1.14187	-1.05359	0.124538	0.1589	0.09569	0.160534	0.157207	0.073144	-0.53119	-0.73754	-0.54017	-0.24017	0.004779	-0.02983
27.03	2.27889	4.16744	1.13472	8.83593	7.54416	9.12228	14.8931	13.9688	11.6835	10.7708	7.26702	9.34027	9.36239	9.75186	10.9261	8.19107	13.0862	13.9303	13.8231	17.5638	16.567	60.094	0.02696	-0.13399	-0.00557	0.176544	0.132521	0.217256	-1.01789	-1.10049	-1.1394	0.122274	0.163861	0.099339	0.157035	0.170866	0.080866	-0.53089	-0.66742	-0.49098	-0.23204	0.020682	-0.00205
27.15	2.26688	4.1667	1.13452	8.8306	7.53162	9.12807	14.8573	13.9773	11.6595	10.7727	7.2543	9.31973	9.36821	9.73156	10.9426	8.19345	13.1066	13.924	13.8169	17.5089	16.542	60.6816	0.022924	-0.14018	-0.00365	0.175121	0.138442	0.226256	-0.89542	-0.98605	-1.1778	0.117646	0.162325	0.103083	0.159255	0.171267	0.086678	-0.52855	-0.60351	-0.42613	-0.20897	0.038765	0.033232
27.23	2.27156	4.14903	1.14251	8.82997	7.53056	9.09422	14.8921	13.9383	11.66	10.7457	7.27975	9.27773	9.35283	9.7313	10.9095	8.18486	13.0734	13.9252	13.8069	17.504	16.5516	61.2691	0.020148	-0.14939	-0.00642	0.179044	0.136762	0.228771	-0.73792	-0.84455	-1.16054	0.131575	0.157743	0.115491	0.157296	0.165669	0.09644	-0.51733	-0.52584	-0.36923	-0.15662	0.053191	0.067087
27.29	2.27075	4.15138	1.12314	8.84565	7.52041	9.09469	14.8462	13.8746	11.6924	10.7227	7.22763	9.30086	9.35324	9.7167	10.9204	8.15896	13.0497	13.9165	13.7871	17.4793	16.5237	61.8567	0.017491	-0.15353	-0.00976	0.191819	0.141121	0.224811	-0.56793	-0.69586	-1.07379	0.14527	0.158025	0.122158	0.164422	0.175039	0.103994	-0.47644	-0.43276	-0.30623	-0.09242	0.077021	0.094257
27.41	2.25955	4.14063	1.11954	8.80959	7.51428	9.10744	14.8194	13.8954	11.6433	10.7015	7.24797	9.27608	9.30998	9.67756	10.8818	8.16807	13.0255	13.8664	13.7858	17.4529	16.5009	62.4442	0.012715	-0.15	-0.01068	0.194326	0.148267	0.231941	-0.40429	-0.52829	-0.91918	0.148068	0.164865	0.1318	0.18354	0.189995	0.108287	-0.40716	-0.3327	-0.2166	-0.03022	0.111726	0.130594
27.53	2.25568	4.11765	1.11575	8.77948	7.4732	9.02953	14.8378	13.8697	11.6287	10.7284	7.2251	9.25721	9.31373	9.711	10.9039	8.14124	12.9989	13.8438	13.756	17.4899	16.4605	63.0318	0.011448	-0.14981	-0.01077	0.195811	0.157845	0.251369	-0.26084	-0.36126	-0.71355	0.158875	0.177414	0.149353	0.194025	0.198667	0.12344	-0.31535	-0.20761	-0.11051	0.033701	0.15254	0.174142
27.65	2.24447	4.12221	1.10835	8.78105	7.49321	9.03114	14.7814	13.8392	11.6088	10.7188	7.21877	9.2362	9.29292	9.67557	10.8431	8.12735	12.9785	13.85	13.7324	17.4005	16.4597	63.6194	0.014113	-0.14805	-0.011	0.207188	0.172195	0.270167	-0.13894	-0.218	-0.50076	0.177616	0.187191	0.16725	0.19244	0.211552	0.144663	-0.21006	-0.08017	-0.01113	0.097181	0.186851	0.201768
27.77	2.25221	4.13753	1.11974	8.7547	7.46706	9.0534	14.8109	13.8905	11.5686	10.661	7.23782	9.24752	9.28918	9.66814	10.869	8.12735	12.9747	13.8162	13.751	17.4227	16.4451	64.2069	0.014421	-0.13663	-0.00911	0.221492	0.180544	0.28265	-0.04247	-0.10198	-0.31924	0.189096	0.187247	0.181544	0.196422	0.22761	0.154487	-0.11857	0.020858	0.065812	0.145471	0.202659	0.213123
27.83	2.24874	4.12294	1.11614	8.75249	7.46839	9.02532	14.7508	13.8416	11.5926	10.6552	7.20861	9.20007	9.30581	9.64384	10.8192	8.13647	12.9542	13.7999	13.7162	17.3925	16.4039	64.7945	0.008828	-0.12312	-0.00768	0.226753	0.187578	0.287682	0.038363	-0.01503	-0.1778	0.19644	0.189617	0.191848	0.206265	0.239676	0.155654	-0.05256	0.093792	0.117388	0.170795	0.214238	0.231666
27.95	2.24874	4.11528	1.11235	8.74496	7.47586	9.02903	14.7656	13.8086	11.5524	10.6745	7.2048	9.23784	9.24215	9.65871	10.8414	8.12497	12.9277	13.7735	13.6938	17.3962	16.4149	65.3821	0.001747	-0.11018	-0.00894	0.226562	0.196195	0.296348	0.107323	0.048205	-0.07664	0.204549	0.200669	0.19873	0.212948	0.248786	0.167198	-0.00379	0.137034	0.148255	0.188064	0.223654	0.25472
28.01	2.22978	4.11601	1.10875	8.73899	7.4585	9.00095	14.7571	13.8074	11.5691	10.6648	7.19465	9.20171	9.24005	9.65671	10.7916	8.12258	12.9262	13.7835	13.7037	17.3734	16.3774	65.9696	0.002793	-0.09071	-0.01018	0.229595	0.195653	0.31822	0.163342	0.103748	-0.00454	0.210102	0.210919	0.200665	0.2228	0.259092	0.187814	0.031904	0.164495	0.178197	0.212339	0.234226	0.26373
28.13	2.23366	4.11218	1.10875	8.74275	7.46598	9.00837	14.6944	13.7964	11.5398	10.6225	7.19465	9.17905	9.2363	9.64927	10.8138	8.08039	12.892	13.7572	13.6664	17.3438	16.3554	66.5572	0.006751	-0.06753	-0.01083	0.235969	0.200408	0.344638	0.192821	0.148438	0.051057	0.220046	0.216809	0.205	0.238351	0.272106	0.194676	0.063134	0.188664	0.214762	0.240468	0.2561	0.265741
28.26	2.23713	4.09995	1.11235	8.73367	7.45344	9.0179	14.7066	13.7866	11.5341	10.5936	7.18955	9.18119	9.21219	9.60296	10.7971	8.1058	12.8973	13.7435	13.6603	17.3111	16.3194	67.1447	0.003815	-0.04625	-0.01068	0.248053	0.215303	0.356595	0.205812	0.174738	0.095526	0.237997	0.221094	0.212314	0.248547	0.283382	0.191285	0.08665	0.208621	0.233979	0.255776	0.269668	0.270786
28.38	2.21857	4.08225	1.10515	8.72548	7.44862	8.97656	14.6601	13.74	11.498	10.5897	7.18448	9.18446	9.2342	9.59895	10.7529	8.06649	12.8829	13.7408	13.6539	17.3024	16.3215	67.7323	-0.00025	-0.02647	-0.00948	0.257494	0.222157	0.346038	0.231395	0.195635	0.128094	0.253873	0.223112	0.228385	0.250743	0.291504	0.203553	0.098245	0.227344	0.241057	0.256434	0.271671	0.277613
28.43	2.22283	4.08681	1.10155	8.74586	7.43126	8.97816	14.6332	13.7425	11.4854	10.5916	7.17432	9.17476	9.25458	9.61553	10.7548	8.06409	12.8662	13.7169	13.634	17.2537	16.317	68.3198	-0.00019	-0.00815	-0.00868	0.261589	0.224332	0.34135	0.264245	0.2257	0.15417	0.260447	0.221103	0.248664	0.254666	0.301851	0.22062	0.102248	0.248001	0.257487	0.264061	0.279625	0.284768
28.56	2.22631	4.07458	1.09375	8.73678	7.4262	8.98399	14.6121	13.707	11.4577	10.5858	7.15779	9.15423	9.20423	9.57664	10.7381	8.07416	12.8715	13.6995	13.6241	17.2136	16.3142	68.9074	0.000765	0.009257	-0.00913	0.265769	0.231582	0.361077	0.281948	0.255626	0.17983	0.263676	0.226171	0.260402	0.263388	0.307701	0.22854	0.108242	0.27	0.282235	0.283985	0.293708	0.294368
28.62	2.23018	4.04392	1.09755	8.70288	7.42246	8.97285	14.6084	13.6776	11.4724	10.5627	7.1311	9.18446	9.17801	9.55433	10.7529	8.07416	12.8563	13.6882	13.6241	17.2617	16.2443	69.495	0.00112	0.028528	-0.01074	0.270479	0.239013	0.379898	0.282479	0.264502	0.197742	0.263231	0.236376	0.265386	0.27095	0.309297	0.235566	0.118017	0.288326	0.298654	0.30041	0.301211	0.311068
28.73	2.23793	4.07075	1.10515	8.68782	7.40377	8.97285	14.5974	13.7253	11.4504	10.5627	7.15779	9.15801	9.18175	9.58036	10.7308	8.04347	12.8487	13.6844	13.6054	17.2321	16.2443	70.0825	0.003896	0.047952	-0.01007	0.268517	0.237076	0.372736	0.283344	0.263982	0.198714	0.261751	0.23604	0.260928	0.270963	0.322993	0.235621	0.122978	0.298936	0.297609	0.302848	0.297168	0.324933
28.86	2.19921	4.05541	1.10515	8.66146	7.40377	8.94315	14.59	13.6813	11.4467	10.5473	7.13491	9.13912	9.15178	9.53946	10.6938	8.05498	12.8108	13.6506	13.6017	17.2321	16.2186	70.6701	0.008726	0.065132	-0.00656	0.266445	0.235099	0.366786	0.291045	0.272992	0.200548	0.265346	0.234475	0.258116	0.273996	0.328023	0.233452	0.126758	0.29332	0.289432	0.294788	0.299584	0.323511
28.97	2.19921	4.04392	1.09755	8.70288	7.38882	8.94686	14.5715	13.6776	11.4614	10.5088	7.13491	9.09756	9.16302	9.57664	10.6975	8.03964	12.7994	13.6054	13.598	17.1692	16.1598	71.2576	0.009276	0.074549	-0.00563	0.271309	0.243669	0.378198	0.296636	0.283404	0.206929	0.269441	0.237072	0.264887	0.281201	0.310083	0.238757	0.133167	0.283613	0.290819	0.292537	0.316991	0.316035
29.08	2.20695	4.03625	1.10135	8.67652	7.39256	8.93573	14.5531	13.6886	11.3992	10.5473	7.13872	9.13912	9.14804	9.56177	10.6901	8.03197	12.7956	13.6205	13.557	17.1692	16.2075	71.8452	0.005934	0.075339	-0.0062	0.272602	0.247883	0.384475	0.304103	0.288247	0.213602	0.274871	0.233415	0.270287	0.280936	0.301078	0.244428	0.134687	0.291416	0.298535	0.299546	0.323372	0.317819
29.14	2.19572	4.02547	1.09775	8.67053	7.35276	8.92618	14.5631	13.6139	11.3866	10.5261	7.10185	9.08407	9.14217	9.55232	10.6846	8.0334	12.7637	13.6154	13.593	17.1352	16.1737	72.4328	0.004841	0.080481	-0.0046	0.267266	0.2362	0.38711	0.309003	0.287383	0.22277	0.27535	0.223216	0.264335	0.274861	0.311769	0.246617	0.130724	0.303363	0.301724	0.309147	0.313956	0.314696
29.27	2.19921	4.03242	1.08616	8.67652	7.37761	8.94315	14.5014	13.6482	11.3772	10.5204	7.11203	9.09001	9.12931	9.53575	10.6532	8.00895	12.7956	13.5716	13.5607	17.1507	16.1414	73.0203	0.007011	0.089014	-0.00364	0.26532	0.230572	0.382524	0.304356	0.286285	0.22592	0.265115	0.219923	0.255728	0.25992	0.322389	0.247293	0.131882	0.302671	0.304561	0.312428	0.308094	0.307868
29.38	2.18024	4.02163	1.09015	8.68183	7.38266	8.92247	14.5224	13.5808	11.35	10.4991	7.10567	9.07651	9.10845	9.5077	10.6477	8.02956	12.7561	13.6041	13.5333	17.0686	16.1332	73.6079	0.008811	0.092926	-0.00322	0.264779	0.235902	0.371883	0.310535	0.292404	0.22574	0.264421	0.227306	0.257916	0.253265	0.318335	0.247484	0.136511	0.299744	0.30608	0.314144	0.307253	0.309977
29.45	2.18411	4.00246	1.08635	8.6517	7.34902	8.94103	14.4597	13.6029	11.3244	10.449	7.10948	9.07273	9.08972	9.49654	10.6292	7.97585	12.7333	13.5702	13.5556	17.0982	16.1075	74.1954	0.009664	0.093925	-0.00188	0.264567	0.24232	0.372639	0.321459	0.304536	0.225846	0.276772	0.235309	0.264257	0.269615	0.310005	0.246522	0.143804	0.304483	0.310498	0.314435	0.306324	0.315901
29.56	2.18411	3.9948	1.08255	8.6517	7.37145	8.91133	14.4375	13.5919	11.3097	10.4644	7.08278	9.04628	9.1122	9.51885	10.6329	7.98352	12.7333	13.5439	13.5109	17.0723	16.1038	74.783	0.009944	0.098702	-0.00113	0.275306	0.251981	0.384364	0.323446	0.316099	0.234801	0.289123	0.240271	0.280143	0.288349	0.310425	0.254095	0.151862	0.313009	0.326854	0.318468	0.318103	0.322672
29.62	2.169	4.03002	1.08655	8.6231	7.32789	8.88692	14.4216	13.5796	11.3081	10.4586	7.11456	9.03277	9.05386	9.50939	10.5942	7.97727	12.7584	13.5312	13.5058	17.0642	16.0809	75.3705	0.011411	0.104133	0.001326	0.285905	0.256097	0.392911	0.324877	0.323839	0.255671	0.296084	0.239948	0.294204	0.290635	0.316349	0.265587	0.152214	0.323055	0.337816	0.332888	0.339484	0.326025
29.73	2.17636	3.94496	1.08255	8.63287	7.33033	8.8742	14.456	13.5294	11.2732	10.4336	7.07897	9.0425	9.05225	9.47795	10.5886	7.97201	12.6877	13.5175	13.4997	17.0538	16.0634	75.9581	0.014703	0.10603	0.003384	0.283133	0.253786	0.395666	0.323406	0.321744	0.261313	0.293104	0.236695	0.291063	0.285876	0.325858	0.262869	0.148066	0.331984	0.333357	0.336258	0.344124	0.326016
29.9	2.18024	3.86445	1.08255	8.60274	7.33407	8.88162	14.4043	13.5478	11.2841	10.4298	7.06753	9.00849	9.08222	9.47051	10.5701	7.98736	12.6763	13.4762	13.4885	17.0316	16.0192	76.5457	0.014168	0.104649	0.002643	0.281682	0.2499	0.391832	0.317993	0.315326	0.250284	0.286455	0.238402	0.28505	0.287382	0.338677	0.259929	0.147592	0.339502	0.329785	0.330319	0.33803	0.329819
30.01	2.16939	3.86582	1.08294	8.62464	7.34416	8.8625	14.391	13.5232	11.2625	10.4258	7.0586	9.01548	9.04798	9.45157	10.5554	7.97102	12.6694	13.4923	13.4821	17.0302	16.0066	77.1332	0.011112	0.103208	0.002284	0.28433	0.242709	0.381139	0.321796	0.320221	0.247144	0.279368	0.235852	0.280639	0.294226	0.344685	0.266124	0.151726	0.338927	0.331733	0.330692	0.335373	0.328928
30.07	2.16126	3.84213	1.06755	8.60803	7.26807	8.86835	14.3367	13.5135	11.2605	10.3969	7.06497	9.01765	9.02013	9.46476	10.5499	7.9082	12.633	13.4372	13.4946	16.9865	15.989	77.7208	0.012241	0.104029	0.004746	0.281688	0.239664	0.376775	0.330164	0.330207	0.251173	0.278531	0.228595	0.281072	0.294353	0.337461	0.273756	0.154967	0.331676	0.338337	0.336315	0.3281	0.316869
30.24	2.16126	3.8613	1.07515	8.63064	7.27929	8.86835	14.3552	13.4841	11.2166	10.4008	7.03827	9.00632	9.02763	9.4127	10.561	7.93123	12.6482	13.4748	13.4685	16.9606	15.9633	78.3084	0.013866	0.101945	0.008148	0.276713	0.24556	0.385091	0.329076	0.330332	0.248995	0.285764	0.228335	0.288431	0.284041	0.324963	0.274136	0.15516	0.327997	0.341756	0.33896	0.320421	0.314302
30.24	2.16513	3.84596	1.07135	8.61557	7.29798	8.84235	14.3109	13.4767	11.2312	10.3622	7.03445	8.97986	9.00889	9.43129	10.5314	7.91971	12.6406	13.4146	13.4499	16.9532	15.9338	78.8959	0.014301	0.10437	0.009179	0.271295	0.253195	0.395899	0.319038	0.330431	0.247105	0.291378	0.230525	0.293392	0.28227	0.325085	0.263222	0.155249	0.335626	0.341063	0.339452	0.321374	0.327925
30.42	2.15351	3.81529	1.05995	8.61557	7.27555	8.82378	14.3146	13.4179	11.191	10.3699	7.05734	8.96852	9.0014	9.43129	10.5388	7.91204	12.614	13.4334	13.4312	16.9458	15.9154	79.4835	0.01695	0.107881	0.007494	0.270636	0.254661	0.397343	0.313444	0.335962	0.252756	0.292682	0.232939	0.290621	0.292518	0.334181	0.260852	0.154892	0.348633	0.339714	0.336388	0.327178	0.337493
30.47	2.14964	3.82296	1.07135	8.60427	7.26434	8.8275	14.2924	13.4179	11.1837	10.3584	7.05353	8.98364	9.01264	9.39038	10.5055	7.92739	12.6102	13.4071	13.4312	16.9347	15.9044	80.071	0.018751	0.101894	0.008195	0.27855	0.250809	0.396217	0.321243	0.33963	0.262325	0.294836	0.237692	0.291812	0.296552	0.335519	0.278187	0.149869	0.350189	0.343745	0.341874	0.336343	0.336822
30.58	2.13878	3.80898	1.06793	8.55081	7.27814	8.83436	14.2864	13.4484	11.1401	10.3505	7.02551	8.93769	8.98211	9.39001	10.5019	7.94173	12.6223	13.4194	13.4397	16.9037	15.9248	80.6586	0.018273	0.096195	0.013041	0.287576	0.245983	0.392801	0.326698	0.33925	0.269603	0.298183	0.244114	0.295446	0.291927	0.340877	0.285159	0.14217	0.347426	0.357105	0.354246	0.342177	0.338301
30.69	2.13415	3.79611	1.06375	8.5779	7.27181	8.80893	14.2703	13.3849	11.1288	10.3353	7.03064	8.96852	8.99765	9.39782	10.4723	7.88518	12.5798	13.3506	13.4088	16.8902	15.9081	81.2461	0.016597	0.093389	0.01431	0.288118	0.24376	0.385779	0.320479	0.333361	0.2642	0.29678	0.24516	0.296913	0.293223	0.348448	0.278089	0.137583	0.347086	0.367621	0.355664	0.341683	0.338805
30.81	2.13141	3.80582	1.06432	8.53725	7.23829	8.78019	14.241	13.3626	11.1384	10.3446	7.02294	8.95819	8.96871	9.3954	10.4816	7.89323	12.5486	13.3577	13.3712	16.8844	15.8688	81.8337	0.016364	0.088347	0.011339	0.281605	0.248382	0.39544	0.312671	0.334265	0.260679	0.291163	0.240227	0.302136	0.30187	0.345677	0.273774	0.139186	0.345962	0.365615	0.350948	0.337283	0.330878
30.92	2.12678	3.80446	1.06014	8.55682	7.23571	8.82907	14.2728	13.3872	11.1198	10.3178	7.01663	8.95878	8.93928	9.37718	10.4594	7.88659	12.5631	13.3379	13.3776	16.8562	15.8521	82.4213	0.016505	0.083208	0.010428	0.276472	0.249654	0.412289	0.31614	0.341726	0.265508	0.287638	0.237278	0.30482	0.303114	0.343004	0.26878	0.145251	0.344678	0.352038	0.343679	0.32958	0.320653
31.03	2.12678	3.81213	1.05254	8.57566	7.21702	8.8105	14.1768	13.3431	11.0868	10.3101	7.009	8.94366	8.95427	9.36974	10.4594	7.88275	12.5593	13.3455	13.3851	16.8155	15.8374	83.0088	0.016413	0.081781	0.011398	0.277679	0.243772	0.414322	0.318048	0.339268	0.267424	0.288232	0.237049	0.301273	0.294994	0.350806	0.267747	0.153061	0.345837	0.347809	0.344914	0.322346	0.319001
31.08	2.11166	3.79363	1.05653	8.55457	7.23326	8.76749	14.1719	13.3051	11.0742	10.2888	7.00643	8.92257	8.92213	9.36024	10.4354	7.88799	12.5767	13.2951	13.4024	16.7888	15.8328	83.5964	0.017359	0.085333	0.012116	0.280183	0.241533	0.401755	0.313368	0.334572	0.266798	0.290973	0.238854	0.299789	0.292136	0.36097	0.27577	0.161136	0.353297	0.35161	0.352517	0.322292	0.326411
31.19	2.11241	3.76812	1.0455	8.54631	7.21339	8.77061	14.1881	13.2878	11.0781	10.2539	7.01274	8.89549	8.92531	9.35242	10.4095	7.86008	12.5318	13.2924	13.3698	16.8282	15.7833	84.1839	0.018257	0.086907	0.013742	0.277688	0.246013	0.391098	0.313838	0.340522	0.265103	0.294745	0.242208	0.304815	0.296447	0.354564	0.283745	0.166977	0.362678	0.349561	0.356589	0.329506	0.338027
31.3	2.10391	3.77062	1.05653	8.51689	7.19212	8.79349	14.1128	13.3051	11.0669	10.2349	7.00643	8.8772	8.89214	9.34536	10.4021	7.84961	12.5463	13.3027	13.3651	16.7963	15.7703	84.7715	0.01834	0.085478	0.015291	0.274019	0.24887	0.393672	0.312639	0.346757	0.262741	0.293381	0.243807	0.307825	0.299448	0.342136	0.284153	0.173243	0.361639	0.34822	0.355556	0.335824	0.342834
31.46	2.09691	3.79115	1.0531	8.535	7.19469	8.78176	14.1142	13.3172	11.0488	10.2424	6.98984	8.88414	8.90281	9.35614	10.3799	7.86776	12.4976	13.2585	13.3362	16.7726	15.7465	85.3591	0.018009	0.085036	0.015473	0.269768	0.239933	0.393604	0.303929	0.339548	0.263762	0.281893	0.244459	0.305963	0.296141	0.342699	0.274967	0.174355	0.348306	0.342551	0.348301	0.332062	0.334553
31.53	2.0934	3.78798	1.04949	8.54783	7.19971	8.77961	14.1204	13.2607	11.0361	10.2018	6.97963	8.87438	8.88189	9.30941	10.3633	7.84996	12.5074	13.2759	13.3461	16.7459	15.7162	85.9466	0.019033	0.0818	0.013532	0.271959	0.231946	0.391164	0.300776	0.327839	0.269092	0.278339	0.238889	0.30036	0.294619	0.348356	0.266142	0.175844	0.338638	0.337498	0.344244	0.326313	0.328601
31.64	2.09765	3.76179	1.04968	8.52296	7.17105	8.74399	14.0823	13.2704	11.0088	10.2229	6.98469	8.89488	8.87222	9.32597	10.3836	7.82831	12.464	13.2481	13.3074	16.7378	15.7594	86.5342	0.018012	0.075954	0.011077	0.28209	0.238589	0.401058	0.308217	0.323267	0.272036	0.291947	0.228783	0.297854	0.298039	0.351637	0.276595	0.176897	0.34757	0.346117	0.34846	0.331518	0.331605
31.69	2.10153	3.77331	1.05348	8.5305	7.18602	8.75515	14.097	13.2557	10.9648	10.2152	6.98087	8.87596	8.86096	9.3148	10.3726	7.84368	12.4792	13.2104	13.3148	16.6933	15.7116	87.1217	0.015443	0.073908	0.012613	0.281993	0.247599	0.409897	0.314995	0.326014	0.269921	0.30419	0.227812	0.309009	0.303376	0.353316	0.289224	0.17069	0.363249	0.357482	0.355829	0.340228	0.335696
31.8	2.10653	3.75996	1.03882	8.49733	7.1674	8.75239	14.0454	13.2113	10.9817	10.1898	6.97314	8.86557	8.86946	9.30861	10.3633	7.82097	12.4517	13.1911	13.2995	16.68	15.6868	87.7093	0.017145	0.07487	0.016212	0.275789	0.243802	0.405617	0.318353	0.333704	0.271113	0.301471	0.229405	0.315762	0.3071	0.350318	0.286727	0.172335	0.362991	0.36056	0.355933	0.341618	0.335465
31.9	2.0755	3.73692	1.03882	8.51243	7.17489	8.72263	14.0491	13.2223	10.9524	10.2129	6.96168	8.82393	8.84318	9.29743	10.3485	7.79407	12.4517	13.1874	13.307	16.6948	15.6574	88.2969	0.018748	0.073966	0.015355	0.270937	0.233153	0.39436	0.311463	0.341393	0.274331	0.29191	0.234969	0.309681	0.300828	0.351766	0.28199	0.181983	0.353879	0.356727	0.352693	0.338518	0.335582
32.01	2.07938	3.75228	1.04263	8.50111	7.14867	8.75239	14.0269	13.1782	10.9414	10.1511	6.98461	8.81636	8.8094	9.27508	10.3596	7.77485	12.444	13.21	13.2734	16.6466	15.6058	88.8844	0.016771	0.074415	0.013199	0.264473	0.234823	0.389775	0.299967	0.34571	0.2735	0.287876	0.246664	0.304765	0.292118	0.357278	0.285601	0.185976	0.354831	0.35278	0.355498	0.335542	0.335981
32.12	2.09102	3.73692	1.05024	8.50488	7.13744	8.71519	13.9973	13.1855	10.923	10.182	6.98843	8.81636	8.82817	9.27881	10.3448	7.79791	12.4326	13.1798	13.3145	16.6615	15.6095	89.472	0.015459	0.072739	0.013174	0.256294	0.244528	0.393844	0.298813	0.342245	0.27274	0.291437	0.246397	0.303522	0.294316	0.354081	0.291031	0.184549	0.361867	0.348622	0.357881	0.333096	0.331068
32.23	2.07587	3.74143	1.05042	8.4913	7.15744	8.73535	13.9887	13.1658	10.914	10.1221	6.96675	8.82171	8.80346	9.26928	10.3245	7.78777	12.4424	13.1294	13.2645	16.6273	15.6049	90.0595	0.017714	0.064987	0.01504	0.258597	0.245896	0.395172	0.301902	0.331905	0.270207	0.298249	0.234112	0.305981	0.298599	0.35185	0.293672	0.183788	0.360513	0.346916	0.357718	0.334842	0.326382
32.33	2.08326	3.74076	1.03121	8.50865	7.14118	8.71148	13.9862	13.1414	10.8974	10.1396	6.95022	8.84285	8.82066	9.28253	10.2967	7.77869	12.4174	13.1346	13.2958	16.5873	15.5874	90.6471	0.019801	0.064396	0.017429	0.267805	0.237506	0.391978	0.297676	0.322987	0.268155	0.295628	0.222986	0.300714	0.29388	0.350867	0.291445	0.182653	0.35354	0.353396	0.35334	0.329088	0.3248
32.44	2.07236	3.72672	1.03919	8.48904	7.125	8.72947	13.9579	13.1166	10.9123	10.1277	6.96799	8.80814	8.8163	9.22995	10.2819	7.77378	12.4332	13.1242	13.2781	16.6155	15.5598	91.2347	0.016418	0.070781	0.014258	0.269159	0.223036	0.39286	0.29526	0.328325	0.271322	0.287255	0.220765	0.296354	0.292827	0.347268	0.282807	0.182913	0.351276	0.355062	0.347069	0.321033	0.32145
32.5	2.05683	3.73441	1.03539	8.47394	7.125	8.73319	13.9209	13.1277	10.8976	10.1316	6.89919	8.78542	8.78626	9.2225	10.2708	7.76994	12.4371	13.1431	13.2781	16.5821	15.5303	91.8222	0.013714	0.067407	0.010475	0.26573	0.214018	0.396102	0.29555	0.339888	0.271115	0.289473	0.226416	0.303903	0.296721	0.34976	0.280869	0.186385	0.347291	0.344533	0.34891	0.328368	0.322447
32.65	2.0731	3.71268	1.03575	8.48074	7.12005	8.72514	13.9296	13.0845	10.8905	10.1275	6.95136	8.78856	8.81193	9.27052	10.2707	7.74963	12.3844	13.1025	13.2567	16.5212	15.5322	92.4098	0.015207	0.06052	0.011095	0.260719	0.220362	0.393978	0.293592	0.337805	0.271442	0.296448	0.222701	0.307048	0.296867	0.351562	0.283412	0.185424	0.34007	0.336988	0.350711	0.331091	0.326843
32.75	2.04556	3.70433	1.03176	8.4679	7.09255	8.70497	13.9123	13.0821	10.8482	10.1102	6.95394	8.80214	8.81036	9.23532	10.2578	7.76363	12.3784	13.1265	13.2768	16.5479	15.511	92.9973	0.01626	0.058313	0.011886	0.260089	0.232967	0.389095	0.296457	0.330923	0.277523	0.295363	0.216358	0.302964	0.29218	0.348742	0.284309	0.181572	0.348046	0.343905	0.34725	0.322135	0.327044
32.81	2.06312	3.70103	1.03084	8.48676	7.11243	8.6935	13.8962	13.0668	10.8202	10.1128	6.92482	8.78672	8.77249	9.21964	10.2413	7.75287	12.3978	13.0508	13.2276	16.4961	15.4824	93.5849	0.015549	0.056742	0.013175	0.26126	0.23613	0.385861	0.298439	0.327317	0.274737	0.289008	0.217768	0.301662	0.2888	0.350443	0.291962	0.182272	0.360879	0.350313	0.347573	0.315034	0.324468
32.96	2.04652	3.71056	1.02649	8.47091	7.07122	8.68142	13.8555	13.0856	10.8144	10.0843	6.92876	8.78581	8.80905	9.21844	10.2321	7.71801	12.3455	13.0702	13.2205	16.5132	15.4999	94.1724	0.013409	0.052081	0.015829	0.257603	0.225866	0.38546	0.294281	0.319504	0.261062	0.28146	0.208883	0.300185	0.288331	0.352044	0.299782	0.186486	0.357658	0.346583	0.347959	0.316204	0.318546
33.08	2.03913	3.6882	1.02667	8.46865	7.10616	8.70527	13.8358	13.029	10.7871	10.0552	6.94908	8.76089	8.73561	9.20891	10.2302	7.73091	12.3553	13.0047	13.2453	16.494	15.4291	94.76	0.013409	0.052081	0.015829	0.257603	0.225866	0.38546	0.294281	0.319504	0.261062	0.28146	0.208883	0.300185	0.288331	0.352044	0.299782	0.186486	0.357658	0.346583	0.347959	0.316204	0.318546
33.14	2.03029	3.68623	1.02612	8.44152	7.05374	8.68204	13.8284	13.0441	10.785	10.0498	6.91866	8.72597	8.76093	9.22259	10.1841	7.71526	12.3373	13.0505	13.2233	16.4666	15.476
33.19	2.04264	3.67987	1.03409	8.46715	7.06	8.69257	13.8001	12.9973	10.7632	10.0881	6.93257	8.74042	8.71155	9.20355	10.221	7.72953	12.3303	12.9949	13.2056	16.4651	15.4226
33.38	2.02957	3.67341	1.03336	8.44228	7.06245	8.67895	13.8087	12.9881	10.7409	10.0308	6.92001	8.70019	8.72034	9.18956	10.1768	7.70484	12.3178	13.0044	13.2073	16.4311	15.4006
33.49	2.03344	3.68875	1.03336	8.45358	7.05497	8.66409	13.7645	12.9881	10.7152	10.0578	6.88949	8.7342	8.73158	9.197	10.1731	7.69716	12.3026	12.9819	13.2297	16.3978	15.4006
33.59	2.01831	3.65489	1.02974	8.44755	7.0824	8.64335	13.741	12.9426	10.7428	9.97866	6.91361	8.74332	8.7069	9.18375	10.1823	7.68702	12.2934	12.9992	13.1873	16.3896	15.385
33.69	2.01443	3.65873	1.02594	8.44378	7.05248	8.66192	13.7337	12.9132	10.6696	10.0134	6.90216	8.70929	8.6994	9.19863	10.1564	7.70237	12.3123	12.9766	13.2022	16.397	15.3519
33.74	2.00984	3.66126	1.01798	8.43701	7.0425	8.66998	13.7288	12.916	10.6804	9.98282	6.89971	8.72131	8.70754	9.17305	10.1713	7.65743	12.2814	12.957	13.1938	16.3653	15.2949
33.85	1.9968	3.63567	1.02105	8.43477	7.02255	8.65268	13.7006	12.9178	10.6618	9.96031	6.88336	8.7	8.73504	9.15909	10.1197	7.64815	12.2802	12.9365	13.1732	16.3906	15.3428
33.95	1.99961	3.63756	1.01671	8.44908	7.03747	8.65177	13.6896	12.8779	10.6635	9.96655	6.9254	8.69159	8.69297	9.17277	10.1476	7.64024	12.3002	12.9258	13.2035	16.3597	15.2869
34.09	1.99538	3.64457	1.01653	8.43253	7.02502	8.64282	13.6761	12.8646	10.6543	9.99555	6.91275	8.69381	8.66897	9.14887	10.0941	7.6542	12.2601	12.931	13.1862	16.3309	15.2879
34.15	2.0077	3.64203	1.01689	8.44682	7.01258	8.63847	13.6736	12.8691	10.6179	9.94908	6.91521	8.67048	8.68328	9.13355	10.1051	7.64926	12.2379	12.9168	13.1909	16.3072	15.2309
34.25	1.98308	3.63944	1.00859	8.4333	7.00387	8.65086	13.6602	12.8343	10.5957	9.93816	6.87983	8.70204	8.67711	9.13077	10.12	7.63617	12.2596	12.9077	13.1704	16.3029	15.2274
34.4	1.99081	3.63562	1.01617	8.4145	6.98894	8.6694	13.6159	12.8417	10.5884	9.95739	6.89887	8.67564	8.63223	9.16417	10.1016	7.62851	12.2596	12.8814	13.1778	16.2845	15.2494
34.47	1.98624	3.61902	1.01202	8.43406	6.99765	8.63668	13.6406	12.7968	10.5591	9.93847	6.89261	8.67633	8.64038	9.12753	10.1128	7.6258	12.24	12.8468	13.1657	16.2344	15.2
34.57	1.98694	3.58969	1.01617	8.42954	6.99267	8.62492	13.5533	12.7683	10.5519	9.89201	6.87983	8.66432	8.65467	9.13448	10.0942	7.58255	12.2709	12.8363	13.2002	16.2438	15.1834
34.71	1.98975	3.62221	1.00426	8.40626	6.99268	8.63144	13.5534	12.7798	10.5462	9.92133	6.87617	8.64839	8.66501	9.14074	10.0594	7.60913	12.2454	12.8145	13.1782	16.2573	15.1936
34.76	1.98202	3.60308	1.00426	8.42505	6.97403	8.66478	13.5277	12.7395	10.5243	9.89058	6.899	8.65593	8.63511	9.1259	10.0631	7.60148	12.2189	12.8445	13.2192	16.2056	15.1643
34.86	1.975	3.60053	1.00841	8.4506	6.97651	8.64192	13.5214	12.7661	10.4989	9.90178	6.88622	8.65147	8.65687	9.10688	10.0519	7.59269	12.2346	12.7777	13.1755	16.1966	15.1183
35	1.98624	3.60372	1.01581	8.41903	6.99392	8.64409	13.508	12.7345	10.4824	9.91925	6.87358	8.63862	8.62916	9.13495	10.0759	7.57986	12.2287	12.7642	13.1694	16.2011	15.1192
35.11	1.95954	3.59671	1.00083	8.43556	6.97651	8.66415	13.5067	12.6707	10.4806	9.89025	6.8748	8.61753	8.63443	9.10317	10.0261	7.58886	12.2195	12.7815	13.1866	16.2188	15.1109
35.16	1.97886	3.60436	1.00083	8.413	6.98024	8.6308	13.4735	12.6744	10.4441	9.84795	6.84054	8.63261	8.62322	9.1143	10.0371	7.58886	12.2005	12.7777	13.1904	16.1597	15.1036
35.3	1.95602	3.59352	0.993422	8.4521	6.95162	8.65457	13.4575	12.706	10.4313	9.88047	6.91029	8.62283	8.62475	9.10479	10.0242	7.57872	12.2179	12.7312	13.1964	16.133	15.0806
35.4	1.95989	3.58587	0.993422	8.42202	6.95162	8.63604	13.428	12.6436	10.4679	9.83432	6.87222	8.63037	8.62475	9.10479	10.0094	7.55192	12.2103	12.7349	13.1667	16.1108	15.0586
35.45	1.95602	3.58587	0.985838	8.45962	6.95536	8.65457	13.4096	12.673	10.4204	9.81893	6.88364	8.61906	8.60605	9.09365	10.0021	7.52894	12.2103	12.7424	13.1853	16.0923	15.0439
35.59	1.95954	3.57758	1.00083	8.42428	6.96904	8.65303	13.3998	12.6377	10.4112	9.85179	6.86338	8.60998	8.60078	9.11059	9.97078	7.52377	12.1967	12.7402	13.2053	16.0488	15.0339
35.74	1.96023	3.59799	0.993598	8.45736	6.95286	8.65611	13.4193	12.6202	10.4186	9.82068	6.88867	8.60172	8.60384	9.11012	9.97433	7.51878	12.1973	12.6733	13.169	16.073	14.9915
35.79	1.93669	3.58587	0.993422	8.41074	6.92551	8.63233	13.369	12.64	10.4021	9.82662	6.87603	8.58511	8.60605	9.09365	9.96518	7.50596	12.1762	12.6898	13.1592	16.0406	15.0219
35.93	1.94829	3.57056	0.98963	8.45586	6.93297	8.64716	13.3396	12.5813	10.3729	9.80739	6.87983	8.6002	8.59109	9.10479	9.97993	7.51745	12.1875	12.6748	13.1741	16.0295	15.0072
36.05	1.94056	3.57056	0.98963	8.4521	6.9367	8.66569	13.3469	12.5813	10.3802	9.81124	6.90268	8.58888	8.60231	9.08623	9.95781	7.49447	12.1799	12.6335	13.2262	16.0406	14.9521
36.13	1.93351	3.57183	0.978603	8.47391	6.91304	8.65023	13.2853	12.5638	10.34	9.81473	6.90132	8.58439	8.57544	9.09689	9.96504	7.49714	12.2108	12.638	13.1899	16.013	14.9574
36.22	1.94511	3.57566	0.986189	8.48143	6.92423	8.64653	13.2706	12.5491	10.3583	9.79549	6.88228	8.57684	8.59414	9.09689	9.95766	7.47798	12.1881	12.6455	13.2197	16.0093	14.9061
36.28	1.91452	3.538	0.986364	8.44908	6.92173	8.66661	13.2914	12.544	10.3126	9.77799	6.90255	8.58969	8.61438	9.0985	9.94468	7.47165	12.1751	12.6365	13.2035	15.9752	14.8867
36.42	1.92999	3.56863	0.98257	8.48294	6.918	8.67773	13.2656	12.5257	10.2871	9.7703	6.89112	8.60856	8.61064	9.10964	9.96312	7.45632	12.1751	12.5914	13.2258	15.9641	14.916
36.51	1.91804	3.55652	0.997568	8.504	6.92797	8.69102	13.2595	12.4904	10.2779	9.7801	6.89751	8.6108	8.58292	9.10431	9.94291	7.45883	12.1843	12.6004	13.216	15.9465	14.9244
36.61	1.91804	3.54886	0.978603	8.47015	6.9093	8.6799	13.2116	12.5124	10.2852	9.75702	6.86323	8.58061	8.59414	9.11174	9.89497	7.43201	12.1729	12.5892	13.2309	15.9502	14.8583
36.76	1.92646	3.57693	0.975156	8.48445	6.9267	8.69782	13.2015	12.4728	10.2523	9.77203	6.88854	8.58366	8.57474	9.12983	9.93538	7.43465	12.1848	12.6012	13.2431	15.93	14.8563
36.85	1.91486	3.54629	0.982745	8.47316	6.91549	8.69782	13.2274	12.4692	10.2852	9.74124	6.89996	8.59121	8.58597	9.10012	9.89849	7.41932	12.1772	12.5748	13.2207	15.893	14.8159
36.94	1.92294	3.55458	0.979125	8.46338	6.92419	8.70308	13.1486	12.4567	10.2322	9.78532	6.89738	8.58897	8.58375	9.13146	9.92976	7.40914	12.1756	12.5658	13.2082	15.9291	14.8111
37.03	1.89972	3.52777	0.963944	8.49348	6.93913	8.73275	13.156	12.387	10.2066	9.77762	6.94311	8.56254	8.58001	9.13889	9.94083	7.39381	12.187	12.5696	13.238	15.8736	14.8332
37.13	1.9078	3.54372	0.96032	8.47241	6.91048	8.71946	13.1767	12.4039	10.1975	9.73316	6.90623	8.58294	8.58154	9.08478	9.91308	7.39513	12.2119	12.5342	13.2254	15.8654	14.7697
37.18	1.91167	3.53606	0.971707	8.50628	6.92169	8.74173	13.1103	12.3561	10.2048	9.75241	6.91004	8.57539	8.62647	9.1145	9.90939	7.4143	12.1854	12.5154	13.2329	15.8691	14.7917
37.31	1.87364	3.52965	0.964459	8.49425	6.91668	8.74113	13.1076	12.3936	10.1645	9.74432	6.92394	8.58977	8.58459	9.13633	9.88707	7.34023	12.2239	12.5086	13.2376	15.8599	14.7492
37.42	1.89687	3.54498	0.968256	8.50554	6.91668	8.74113	13.0633	12.3789	10.1609	9.72122	6.92013	8.58977	8.58459	9.14005	9.87969	7.35557	12.2163	12.5161	13.2525	15.8081	14.7639
37.54	1.88879	3.54052	0.968084	8.52662	6.90798	8.74699	13.0647	12.34	10.1189	9.72719	6.93796	8.55048	8.60179	9.13099	9.889	7.34276	12.2179	12.5139	13.28	15.8164	14.7686
37.68	1.88105	3.53286	0.968084	8.51156	6.92292	8.77297	13.0831	12.329	10.1408	9.73489	6.91127	8.56936	8.57557	9.12727	9.85578	7.34276	12.2179	12.5101	13.28	15.8053	14.7209
37.78	1.87684	3.52073	0.967912	8.51005	6.90675	8.78254	13.0181	12.3157	10.0878	9.70621	6.92148	8.54896	8.61149	9.15909	9.86879	7.33762	12.1702	12.4853	13.2515	15.8062	14.6925
37.83	1.8649	3.52777	0.96774	8.54993	6.92046	8.80695	13.0084	12.2989	10.1006	9.71603	6.9393	8.61162	8.58001	9.13517	9.87073	7.33248	12.2059	12.4718	13.3051	15.8108	14.7193
37.92	1.86103	3.52777	0.956354	8.56498	6.92046	8.79211	12.9715	12.2952	10.0787	9.74682	6.91643	8.60029	8.62867	9.16861	9.87073	7.33632	12.2022	12.4493	13.3051	15.7664	14.712
38.06	1.87684	3.52456	0.96032	8.5778	6.95157	8.8048	12.9628	12.2974	10.0915	9.69465	6.96721	8.57917	8.57779	9.17767	9.87617	7.33379	12.2119	12.4703	13.3186	15.7581	14.6852
38.16	1.86943	3.51753	0.960491	8.56427	6.93413	8.8175	12.9872	12.2849	10.0603	9.71949	6.96083	8.58825	8.628	9.19788	9.85578	7.31592	12.2217	12.4312	13.3471	15.7609	14.6657
38.24	1.8733	3.51753	0.960491	8.58309	6.95655	8.82493	12.9208	12.2739	10.0274	9.71563	6.9532	8.58825	8.63549	9.21647	9.85947	7.30825	12.2293	12.4199	13.3284	15.7239	14.6327
38.33	1.86203	3.49899	0.968256	8.56955	6.96152	8.85248	12.96	12.243	10.0475	9.73277	6.98876	8.62377	8.64077	9.21067	9.89445	7.30188	12.2542	12.4446	13.3644	15.7267	14.661
38.46	1.85296	3.50033	0.956184	8.61613	6.97151	8.87585	12.8992	12.2013	10.0257	9.71815	6.99903	8.62141	8.6234	9.22641	9.8579	7.29669	12.2531	12.4283	13.3511	15.7044	14.6359
38.56	1.83847	3.5022	0.960491	8.62073	6.95655	8.86946	12.847	12.2005	10.0055	9.73104	6.99514	8.59958	8.65421	9.23876	9.85209	7.27758	12.2596	12.4011	13.3956	15.7313	14.6327
38.65	1.8649	3.50479	0.952559	8.62143	6.9466	8.92566	12.8867	12.2071	10.0092	9.71988	6.98503	8.61539	8.66985	9.22805	9.86335	7.25966	12.2515	12.4192	13.3647	15.6887	14.6165
38.78	1.84909	3.48502	0.95239	8.63118	6.97524	8.89811	12.8734	12.1572	9.97822	9.71045	7.01427	8.61764	8.63837	9.27469	9.86159	7.26986	12.2114	12.3869	13.4033	15.66	14.6139
38.84	1.8565	3.50737	0.956014	8.6447	6.99267	8.92619	12.849	12.1551	9.98375	9.71257	7.02064	8.63498	8.65554	9.27676	9.87828	7.2724	12.2395	12.3847	13.4233	15.6757	14.5819
38.96	1.84942	3.52011	0.956354	8.67788	7.01009	8.94421	12.8535	12.1631	9.96537	9.71988	7.04981	8.64182	8.68108	9.28749	9.89287	7.22133	12.2287	12.3628	13.4206	15.6776	14.5907
39.09	1.85296	3.50033	0.959979	8.69138	7.00138	8.99455	12.8033	12.1572	9.93801	9.74509	7.03332	8.64029	8.67954	9.28212	9.84683	7.24304	12.2872	12.3644	13.4331	15.66	14.5588
39.19	1.83362	3.49268	0.956184	8.70267	6.99018	9.02422	12.818	12.1609	9.90146	9.7143	7.05618	8.66671	8.71322	9.31184	9.85421	7.21621	12.2759	12.3569	13.4257	15.6563	14.5331
39.28	1.83749	3.50033	0.937212	8.68386	7.00511	9.02793	12.7664	12.1095	9.88684	9.74894	7.04475	8.63274	8.72071	9.29698	9.87635	7.17789	12.2835	12.3794	13.4629	15.6046	14.5331
39.37	1.81396	3.49588	0.959808	8.73122	7.0188	9.01149	12.731	12.1184	9.88874	9.75105	7.06635	8.66139	8.72664	9.36589	9.84877	7.20726	12.3002	12.3434	13.4903	15.6425	14.5305
39.5	1.82975	3.48119	0.944801	8.74406	7.05739	9.07615	12.7517	12.0985	9.88319	9.75279	7.08666	8.65916	8.73568	9.35641	9.85052	7.19322	12.3024	12.3418	13.5002	15.6268	14.5367
39.59	1.84103	3.4844	0.952221	8.75379	7.04867	9.07824	12.7273	12.056	9.88143	9.7549	7.0854	8.70291	8.74536	9.3696	9.86721	7.17278	12.3116	12.3397	13.5239	15.5833	14.4938
39.67	1.83684	3.48378	0.933086	8.7748	7.05488	9.14337	12.6992	12.0906	9.89063	9.74932	7.11461	8.70891	8.76999	9.39393	9.88759	7.18683	12.2867	12.3299	13.4991	15.5916	14.5022
39.76	1.81847	3.49713	0.944969	8.78325	7.07358	9.18163	12.7207	12.0346	9.85204	9.77762	7.11459	8.7211	8.77467	9.4138	9.88548	7.15233	12.3463	12.3328	13.5361	15.5519	14.4769
39.89	1.82588	3.50416	0.941007	8.80426	7.07606	9.18	12.6484	12.0435	9.82471	9.74894	7.14381	8.71955	8.78808	9.42327	9.90586	7.17406	12.2986	12.3343	13.5635	15.5491	14.4816
39.98	1.81815	3.47353	0.944801	8.82307	7.09473	9.19484	12.6521	12.0655	9.82105	9.78358	7.15905	8.73843	8.80679	9.46412	9.88742	7.09741	12.329	12.3343	13.5635	15.5454	14.467
40.11	1.81331	3.49081	0.93292	8.86725	7.07975	9.23071	12.6306	11.9967	9.79755	9.79375	7.14	8.75641	8.81332	9.49249	9.88952	7.09363	12.3565	12.339	13.5936	15.5076	14.4592
40.2	1.80977	3.49909	0.936879	8.88011	7.11834	9.27314	12.6402	11.9989	9.82121	9.78779	7.17935	8.7806	8.84108	9.52017	9.90234	7.11404	12.3246	12.3074	13.5922	15.5214	14.4545
40.3	1.81299	3.47871	0.925171	8.88448	7.14566	9.31803	12.6394	11.9983	9.75928	9.82278	7.19203	8.79257	8.8716	9.5205	9.89882	7.08088	12.3543	12.3293	13.5949	15.5307	14.4713
40.37	1.80075	3.47748	0.936214	8.91515	7.1282	9.34436	12.587	11.9537	9.76677	9.79622	7.21992	8.8083	8.87219	9.58761	9.91742	7.10516	12.3727	12.3062	13.6198	15.4734	14.4259
40.5	1.78916	3.47365	0.936214	8.93018	7.14312	9.35918	12.5723	11.961	9.74121	9.83851	7.22754	8.83846	8.8834	9.58019	9.93953	7.08985	12.3727	12.3024	13.6235	15.466	14.4625
40.6	1.78593	3.4634	0.932755	8.95968	7.17551	9.42552	12.5878	11.9506	9.74468	9.81893	7.25295	8.86801	8.93144	9.617	9.932	7.06173	12.3505	12.3105	13.6842	15.4642	14.4493
40.72	1.81653	3.47427	0.932589	8.98064	7.18543	9.45349	12.5635	11.9045	9.72468	9.87487	7.2745	8.84381	8.94107	9.65611	9.96341	7.0643	12.3749	12.2971	13.7451	15.4577	14.4174
40.81	1.78948	3.47044	0.932589	8.99192	7.20408	9.48684	12.5193	11.9008	9.71738	9.84795	7.30876	8.84758	8.93359	9.67096	9.9413	7.05665	12.3862	12.3121	13.7004	15.4466	14.3807
40.9	1.81267	3.47044	0.932589	9.04454	7.219	9.57948	12.5045	11.9265	9.70277	9.89794	7.32779	8.8966	8.98968	9.7192	9.98184	7.04516	12.3787	12.2896	13.7488	15.4503	14.3807
41.03	1.79271	3.47303	0.932258	9.07891	7.26865	9.5909	12.5222	11.9296	9.70663	9.87905	7.34041	8.88213	9.02014	9.71204	9.98935	7.035	12.4008	12.2965	13.7774	15.4596	14.416
41.1	1.78916	3.46217	0.936214	9.0918	7.26621	9.61854	12.4986	11.9207	9.6828	9.90387	7.37597	8.92519	9.02174	9.76942	10.0022	7.03242	12.3992	12.3287	13.765	15.4217	14.4259
41.18	1.7898	3.49019	0.928963	9.14391	7.29865	9.72203	12.492	11.8956	9.68989	9.90354	7.40524	8.93591	9.03242	9.81743	10.0131	7.0196	12.4491	12.273	13.822	15.4198	14.431
41.32	1.77433	3.45958	0.92138	9.13263	7.3173	9.71462	12.4441	11.8993	9.66067	9.94585	7.41286	8.98871	9.06982	9.85084	10.0168	6.99663	12.4188	12.3143	13.822	15.4087	14.3759
41.4	1.78207	3.45575	0.92138	9.18526	7.33596	9.78134	12.422	11.8479	9.64606	9.96124	7.4357	9.03398	9.14089	9.9028	10.0721	7.00429	12.4339	12.288	13.8332	15.4124	14.4053
41.53	1.77433	3.45192	0.925171	9.2191	7.35089	9.81099	12.4589	11.8809	9.64606	9.98816	7.45854	9.05661	9.15211	9.92136	10.0758	6.98514	12.4415	12.2955	13.8518	15.394	14.3686
41.58	1.77047	3.45575	0.92138	9.2379	7.36208	9.8777	12.4073	11.8516	9.61319	10.0074	7.46616	9.05284	9.15959	9.97332	10.0758	6.97365	12.4756	12.3105	13.9076	15.357	14.3943
41.7	1.7782	3.45575	0.917588	9.27174	7.41059	9.95554	12.3815	11.8443	9.61319	10.0266	7.50042	9.07924	9.19325	10.003	10.0721	6.95067	12.4718	12.3105	13.8965	15.3792	14.4016
41.82	1.7782	3.45192	0.913796	9.30934	7.4591	9.98519	12.3962	11.8223	9.60954	10.0535	7.56134	9.12828	9.23813	10.0327	10.1348	6.93152	12.4643	12.3218	13.9747	15.405	14.3869
41.95	1.78207	3.44044	0.913796	9.35822	7.4591	10.0853	12.352	11.8112	9.56205	10.0766	7.58038	9.17354	9.27553	10.1107	10.1495	6.95067	12.4718	12.3443	13.9709	15.3644	14.409
42.03	1.75532	3.45636	0.913959	9.3862	7.48282	10.1278	12.3984	11.817	9.56375	10.0938	7.60457	9.18272	9.31085	10.1236	10.1882	6.90211	12.4703	12.3277	14.0032	15.3782	14.3748
42.15	1.76629	3.45131	0.917425	9.43925	7.53985	10.1983	12.324	11.7835	9.5421	10.1094	7.64375	9.20585	9.34493	10.1831	10.1735	6.90732	12.5113	12.3159	13.9833	15.369	14.377
42.24	1.75114	3.45575	0.92138	9.45597	7.58223	10.2335	12.3262	11.7966	9.53283	10.1151	7.67556	9.23012	9.39148	10.2443	10.2159	6.90855	12.4908	12.3368	14.0491	15.3348	14.3686
42.33	1.76274	3.45192	0.913796	9.51613	7.58596	10.3188	12.3188	11.7526	9.56205	10.1612	7.69841	9.29802	9.44758	10.2814	10.2491	6.91621	12.4984	12.3481	14.0752	15.3459	14.3943
42.41	1.75887	3.46723	0.917588	9.56125	7.63821	10.3818	12.3004	11.8039	9.50361	10.2151	7.74409	9.32442	9.49994	10.3705	10.2528	6.88174	12.5135	12.318	14.1013	15.3681	14.4346
42.53	1.755	3.44427	0.898629	9.58381	7.66059	10.4522	12.2857	11.7342	9.49266	10.242	7.77455	9.3546	9.4962	10.4002	10.2601	6.83195	12.5477	12.3631	14.1124	15.3348	14.3722
42.65	1.76211	3.45835	0.924843	9.61423	7.69517	10.5374	12.2924	11.7667	9.50389	10.2806	7.79463	9.43046	9.55639	10.4558	10.3044	6.84867	12.5318	12.3737	14.1484	15.3109	14.3928
42.73	1.74758	3.46019	0.910166	9.68704	7.72913	10.6023	12.2436	11.7253	9.51992	10.3438	7.85209	9.42794	9.58019	10.5134	10.3209	6.837	12.5688	12.3766	14.1783	15.3302	14.3711
42.82	1.75083	3.44748	0.917425	9.69864	7.78608	10.6801	12.2651	11.7615	9.47271	10.3478	7.92163	9.49625	9.64783	10.5839	10.3394	6.81925	12.5379	12.3872	14.2291	15.3136	14.344
42.95	1.75145	3.45636	0.898789	9.79234	7.81124	10.7469	12.2068	11.718	9.49069	10.3938	7.92445	9.55621	9.68493	10.6545	10.4057	6.80253	12.5764	12.3803	14.2155	15.356	14.3785
43.07	1.74372	3.44488	0.902581	9.81114	7.88215	10.8507	12.1994	11.718	9.45051	10.4092	7.95872	9.57885	9.72608	10.7139	10.4279	6.837	12.6181	12.3653	14.2714	15.308	14.3638
43.15	1.74372	3.44488	0.902581	9.87507	7.91947	10.9397	12.2068	11.7107	9.42859	10.49	8.01584	9.6543	9.79715	10.7547	10.4758	6.81785	12.6105	12.3991	14.29	15.2969	14.3785
43.23	1.75083	3.43983	0.906052	9.92043	7.95023	11.0544	12.1951	11.7285	9.43985	10.5055	8.05486	9.6999	9.8535	10.8325	10.5237	6.79628	12.6212	12.406	14.3035	15.3025	14.366
43.39	1.74341	3.44044	0.906213	9.97859	8.02627	11.1416	12.1714	11.7159	9.44518	10.5535	8.11721	9.75821	9.92258	10.905	10.5587	6.78217	12.6349	12.4119	14.3656	15.2905	14.431
43.48	1.72764	3.45896	0.906052	10.0445	8.05842	11.2397	12.1287	11.7028	9.40698	10.5978	8.12719	9.76401	9.96195	10.9995	10.5864	6.77331	12.625	12.4623	14.3519	15.273	14.4064
43.56	1.72021	3.4481	0.902421	10.05	8.1009	11.3121	12.1272	11.6499	9.43422	10.6343	8.20859	9.87514	10.0684	11.072	10.6104	6.7477	12.6424	12.4608	14.4215	15.3126	14.3979
43.68	1.72408	3.44427	0.898629	10.144	8.16433	11.4048	12.1493	11.6682	9.40135	10.6958	8.23143	9.93172	10.0759	11.1425	10.6435	6.74388	12.6576	12.4946	14.4364	15.309	14.4273
43.76	1.72795	3.45575	0.902421	10.1854	8.17926	11.553	12.1162	11.6499	9.43057	10.7497	8.33804	9.99584	10.1545	11.2242	10.7025	6.74005	12.6614	12.4795	14.455	15.3237	14.4053
43.87	1.72021	3.45192	0.898629	10.2944	8.25389	11.6457	12.1014	11.6426	9.36848	10.792	8.35327	10.0449	10.2218	11.3133	10.7431	6.70558	12.6917	12.487	14.4885	15.3016	14.4236
43.95	1.71248	3.44044	0.898629	10.3283	8.32105	11.7383	12.1162	11.6682	9.36848	10.8689	8.41799	10.1015	10.2742	11.3875	10.7947	6.73239	12.6652	12.4833	14.5369	15.32	14.4016
44.07	1.71604	3.43983	0.906052	10.379	8.36061	11.8548	12.0772	11.6258	9.36681	10.9093	8.4774	10.1713	10.3284	11.4634	10.8702	6.6929	12.6743	12.5299	14.5902	15.2915	14.4137
44.16	1.7193	3.46156	0.894361	10.458	8.43969	11.9692	12.0508	11.6364	9.37078	10.9784	8.50864	10.2657	10.4032	11.5521	10.8848	6.67904	12.6812	12.5517	14.6111	15.334	14.449
44.28	1.70475	3.45192	0.894838	10.5501	8.48151	12.083	12.024	11.6096	9.34656	11.0266	8.57409	10.3278	10.5397	11.6547	10.979	6.69026	12.7107	12.5509	14.6375	15.3496	14.442
44.35	1.70089	3.44427	0.894838	10.5764	8.5636	12.2535	11.9946	11.6169	9.31734	11.0997	8.62739	10.3957	10.5734	11.7512	11.0417	6.67877	12.7334	12.5697	14.6784	15.3348	14.409
44.48	1.69702	3.43662	0.894838	10.6516	8.64196	12.3351	12.0056	11.5766	9.33195	11.1689	8.72638	10.4787	10.6556	11.8514	11.0749	6.67877	12.7258	12.6222	14.6971	15.3016	14.4713
44.59	1.68542	3.44044	0.894838	10.7343	8.67927	12.4759	12.0093	11.5986	9.30273	11.2304	8.78349	10.5616	10.7342	11.9331	11.1228	6.64814	12.7182	12.6185	14.6933	15.2979	14.453
44.66	1.70475	3.43662	0.879671	10.8471	8.76882	12.6168	12.013	11.5802	9.34291	11.2881	8.82918	10.6258	10.794	12.0853	11.1855	6.62899	12.7903	12.6298	14.7715	15.2979	14.4934
44.79	1.69702	3.45192	0.883463	10.8885	8.85465	12.7724	12.0056	11.5582	9.29177	11.3804	8.93579	10.7276	10.91	12.1966	11.2629	6.62899	12.7334	12.6823	14.8237	15.3422	14.5044
44.87	1.69346	3.4334	0.879827	10.9844	8.9122	12.9008	11.9672	11.5896	9.27881	11.4748	8.9488	10.7823	10.9905	12.299	11.3313	6.60718	12.7281	12.6846	14.8561	15.3302	14.5033
44.98	1.68156	3.45575	0.887254	11.0877	9.00017	13.0541	11.9393	11.5839	9.29177	11.5458	9.03097	10.8747	11.0521	12.4119	11.3956	6.59835	12.7599	12.6636	14.8758	15.3126	14.4787
45.11	1.68542	3.45958	0.898629	11.1479	9.05614	13.169	11.9946	11.5876	9.24064	11.6073	9.12615	11.0105	11.183	12.4861	11.4546	6.61367	12.7827	12.7236	14.9056	15.3644	14.5484
45.22	1.66996	3.44044	0.887254	11.2231	9.1345	13.3951	11.9614	11.5619	9.28447	11.6958	9.19468	11.0558	11.2802	12.6532	11.5099	6.59835	12.8358	12.7387	14.9167	15.3053	14.5301
45.29	1.68126	3.45131	0.887097	11.3527	9.23734	13.5299	11.9261	11.5672	9.26821	11.7783	9.26157	11.1707	11.3755	12.7585	11.5963	6.57803	12.8259	12.7777	14.9662	15.3247	14.5385
45.41	1.67056	3.46846	0.88757	11.4377	9.33185	13.6928	11.9214	11.5477	9.25489	11.8769	9.3503	11.271	11.4863	12.8916	11.6578	6.58154	12.8062	12.7958	15.045	15.3772	14.5242
45.53	1.67769	3.44427	0.887254	11.5276	9.43675	13.8955	11.9577	11.5509	9.24064	12.0035	9.43454	11.399	11.5608	13.0355	11.768	6.56006	12.8358	12.8363	15.0769	15.3607	14.5558
45.61	1.66639	3.46019	0.879827	11.6237	9.52053	14.0203	11.9267	11.5493	9.23498	12.0672	9.54665	11.4878	11.7087	13.1714	11.8254	6.54207	12.8608	12.8536	15.0721	15.356	14.5657
45.73	1.67412	3.46019	0.88362	11.729	9.6101	14.2353	11.9046	11.564	9.19844	12.1826	9.59997	11.6123	11.8134	13.3236	11.9544	6.58037	12.8456	12.8686	15.113	15.4152	14.6061
45.8	1.66669	3.44549	0.879984	11.8289	9.70886	14.4492	11.8919	11.5367	9.20373	12.3002	9.70832	11.6936	11.9203	13.4448	12.0008	6.54706	12.8707	12.931	15.1828	15.3957	14.5719
45.92	1.66282	3.45698	0.879984	11.9379	9.79844	14.6235	11.8772	11.5257	9.18547	12.3617	9.78068	11.8181	12.04	13.6082	12.1115	6.54323	12.8934	12.8634	15.2051	15.4068	14.583
46.03	1.66253	3.46402	0.876035	12.0073	9.87134	14.8247	11.8419	11.5603	9.20575	12.5172	9.89699	11.9481	12.1913	13.7431	12.2015	6.53058	12.8797	12.9325	15.262	15.4115	14.6244
46.1	1.65122	3.45315	0.891363	12.1599	10.0112	15.0239	11.8034	11.533	9.18547	12.6041	10.0016	12.12	12.287	13.9238	12.2848	6.51642	12.8896	12.9686	15.3281	15.4696	14.6858
46.22	1.64706	3.45254	0.887412	12.2517	10.1027	15.2325	11.8161	11.5163	9.17287	12.6749	10.0379	12.1896	12.412	14.081	12.3674	6.51526	12.8835	13.0001	15.3328	15.4521	14.6758
46.34	1.65509	3.46081	0.88757	12.4307	10.2053	15.4132	11.8256	11.5073	9.18912	12.8619	10.1577	12.3276	12.5451	14.1986	12.5172	6.50492	12.9162	13.0174	15.3653	15.4844	14.6711
46.45	1.63962	3.47229	0.883777	12.5134	10.336	15.6616	11.8219	11.533	9.18912	12.8926	10.2568	12.4672	12.7322	14.3954	12.5872	6.50492	12.8972	13.0174	15.4137	15.4844	14.7041
46.5	1.66312	3.44993	0.88014	12.6322	10.4423	15.8684	11.7982	11.513	9.15786	13.0797	10.3843	12.6052	12.8131	14.565	12.7149	6.47926	12.9564	13.0874	15.4612	15.5057	14.67
46.64	1.64765	3.45376	0.88014	12.7338	10.5581	16.0872	11.7908	11.5387	9.13594	13.1912	10.4529	12.7826	12.9552	14.747	12.8218	6.48692	12.9526	13.0874	15.532	15.5242	14.7067
46.75	1.63546	3.46019	0.898789	12.8948	10.7073	16.3002	11.8124	11.5309	9.15095	13.3597	10.6129	12.8837	13.1377	14.9459	12.9316	6.48462	12.9556	13.1015	15.5451	15.5445	14.7125
46.86	1.62773	3.46019	0.872243	13.0226	10.8417	16.5189	11.7682	11.4796	9.13269	13.4712	10.689	13.0573	13.2873	15.1278	13.0975	6.49994	12.9821	13.1541	15.5711	15.5371	14.7382
46.94	1.62386	3.46402	0.88362	13.1881	10.9424	16.8303	11.7756	11.5089	9.10346	13.6251	10.8147	13.2006	13.422	15.3283	13.186	6.47312	12.9897	13.2142	15.5823	15.5593	14.7749
47.05	1.62444	3.45759	0.868759	13.2755	11.077	17.0477	11.7465	11.5167	9.13228	13.7685	10.9405	13.3714	13.569	15.5269	13.3161	6.4601	12.9943	13.2565	15.6437	15.6314	14.7912
47.14	1.62357	3.47871	0.872088	13.4527	11.2539	17.3054	11.7698	11.5289	9.13837	13.9188	11.0793	13.5	13.7263	15.7376	13.4602	6.47963	13.0215	13.2344	15.7248	15.6452	14.8163
47.22	1.62831	3.46525	0.88014	13.5727	11.3496	17.641	11.7539	11.524	9.16152	14.0917	11.1919	13.6582	13.9095	15.9502	13.6038	6.44861	13.0285	13.2715	15.7592	15.672	14.8242
47.33	1.61226	3.49081	0.876035	13.7371	11.5247	17.8423	11.7719	11.5309	9.09616	14.2252	11.2793	13.842	14.0991	16.1265	13.7207	6.45397	13.0276	13.3044	15.8467	15.6887	14.8593
47.44	1.60482	3.47612	0.883777	13.8599	11.6424	18.0902	11.726	11.5403	9.12335	14.4047	11.4527	14.0444	14.2625	16.341	13.8485	6.46278	13.0451	13.3067	15.8644	15.721	14.8546
47.55	1.61255	3.46846	0.876191	14.0104	11.7843	18.4017	11.7224	11.511	9.09412	14.5624	11.5441	14.2067	14.4421	16.5786	13.9776	6.44746	13.083	13.3067	15.9017	15.7099	14.8583
47.66	1.61226	3.47933	0.872243	14.1846	11.9613	18.6283	11.7129	11.5346	9.07424	14.6906	11.6715	14.3815	14.6041	16.7798	14.1337	6.44248	13.1035	13.3569	15.951	15.733	14.9107
47.78	1.59708	3.47612	0.876191	14.3225	12.0754	18.9467	11.7076	11.5183	9.08681	14.8779	11.845	14.5765	14.7713	17.039	14.28	6.44746	13.1247	13.3819	16.0246	15.7284	14.9097
47.85	1.59708	3.47229	0.883777	14.4692	12.2509	19.2248	11.7039	11.533	9.08681	15.0434	11.9174	14.7538	14.9771	17.2395	14.4534	6.44363	13.1399	13.4119	16.0507	15.7802	14.9501
47.96	1.5935	3.45759	0.864965	14.6524	12.365	19.5026	11.6839	11.5387	9.09574	15.2115	12.0985	14.9753	15.1444	17.4988	14.6404	6.43711	13.1726	13.4368	16.1094	15.8791	14.9711
48.08	1.58963	3.49588	0.872553	14.7878	12.5592	19.7956	11.6839	11.5204	9.09208	15.3885	12.2585	15.1527	15.3689	17.7477	14.7805	6.43711	13.1195	13.4594	16.1467	15.868	15.0078
48.18	1.57803	3.47291	0.868759	14.9759	12.701	20.1516	11.6765	11.5571	9.06285	15.5386	12.3842	15.3867	15.5298	17.9965	14.8875	6.41795	13.1612	13.4782	16.1839	15.9013	15.0482
48.29	1.58935	3.4876	0.872398	15.1763	12.8668	20.4113	11.656	11.5403	9.08316	15.7397	12.5572	15.5877	15.7591	18.2495	15.0988	6.4283	13.1854	13.5472	16.2667	15.9206	15.1043
48.36	1.57831	3.48119	0.865119	15.3322	13.0207	20.7375	11.627	11.5261	9.06081	15.9493	12.6684	15.7707	15.9855	18.4937	15.296	6.42293	13.1787	13.5219	16.3061	15.9596	15.0766
48.47	1.57444	3.4697	0.872708	15.4902	13.1663	21.0046	11.6712	11.5554	9.05715	16.134	12.836	15.9896	16.1614	18.7351	15.4325	6.42676	13.2204	13.5783	16.3657	16.0187	15.0693
48.59	1.57444	3.48884	0.872708	15.6859	13.368	21.3198	11.6417	11.5261	9.03522	16.3111	12.9579	16.1897	16.386	18.9877	15.5911	6.4076	13.2204	13.6008	16.4216	16.0298	15.1427
48.66	1.57831	3.50799	0.868914	15.8439	13.5397	21.6982	11.6454	11.5628	9.04619	16.5151	13.0989	16.4199	16.6105	19.2328	15.7239	6.41143	13.2849	13.6271	16.4737	16.1186	15.128
48.77	1.56311	3.48947	0.865273	16.0048	13.7289	21.9766	11.629	11.5428	9.0222	16.7605	13.2841	16.6343	16.7595	19.5483	15.9297	6.40874	13.2797	13.6671	16.5624	16.1584	15.1968
48.87	1.5667	3.48119	0.865119	16.19	13.9057	22.3287	11.6048	11.5481	9.04619	16.9423	13.4532	16.8427	16.9998	19.7863	16.115	6.44209	13.2698	13.7061	16.5967	16.2184	15.1611
48.98	1.5551	3.48502	0.865119	16.3669	14.0774	22.5995	11.5901	11.5701	9.06812	17.1424	13.5751	17.0994	17.2243	20.0648	16.27	6.44209	13.2774	13.6948	16.6191	16.2517	15.2529
49.05	1.55896	3.50033	0.865119	16.5211	14.2417	22.8999	11.6306	11.5701	9.01695	17.3734	13.7771	17.2353	17.419	20.3211	16.484	6.4076	13.3115	13.7512	16.7159	16.285	15.2235
49.21	1.57057	3.51565	0.865119	16.7168	14.3911	23.2374	11.6122	11.5848	9.02426	17.5196	13.9295	17.4995	17.6323	20.5737	16.6684	6.4076	13.3077	13.7775	16.7569	16.3441	15.2639
49.28	1.54377	3.50479	0.872863	16.8778	14.5617	23.5124	11.6143	11.5648	9.02952	17.6998	14.031	17.7178	17.8675	20.8151	16.8116	6.43173	13.3708	13.7762	16.8717	16.3951	15.3144
49.39	1.54377	3.50096	0.872863	17.0208	14.7372	23.85	11.5921	11.5722	9.04048	17.9192	14.1797	17.9481	18.0772	21.0603	16.9924	6.43557	13.367	13.81	16.9537	16.4432	15.3658
49.49	1.53908	3.51057	0.857226	17.166	14.8712	24.1265	11.6265	11.5807	9.00278	18.1059	14.3549	18.1385	18.2583	21.3016	17.1604	6.4398	13.3902	13.8289	16.9633	16.4788	15.387
49.59	1.54736	3.51948	0.865119	17.2925	15.0446	24.3873	11.5901	11.6142	9.01695	18.2701	14.5238	18.3375	18.452	21.5468	17.3288	6.44209	13.4101	13.8526	17.0774	16.529	15.3925
49.71	1.54377	3.52777	0.857683	17.4461	15.1966	24.7069	11.5958	11.6126	9.00758	18.4466	14.6446	18.5333	18.6275	21.7662	17.4979	6.44707	13.4429	13.8589	17.1326	16.6207	15.4246
49.78	1.52747	3.5144	0.868605	17.5722	15.3042	24.9496	11.5896	11.632	8.99182	18.6561	14.7815	18.7272	18.7971	21.9996	17.6251	6.45895	13.4319	13.874	17.1793	16.6895	15.4604
49.88	1.53575	3.51948	0.85753	17.7176	15.5113	25.1402	11.5901	11.6215	8.98771	18.7782	14.9048	18.9339	18.9722	22.2006	17.742	6.42293	13.4594	13.9353	17.2525	16.7102	15.5063
50	1.52856	3.53223	0.865427	17.7954	15.6065	25.3829	11.5758	11.6587	9.02381	18.9581	15.0245	19.0577	19.1587	22.372	17.955	6.42521	13.4642	13.9403	17.3034	16.8086	15.5302
50.1	1.51228	3.51503	0.872553	17.9251	15.699	25.5288	11.5843	11.6304	9.01169	19.0827	15.1308	19.2022	19.2982	22.5866	18.0266	6.44094	13.5139	13.9892	17.3948	16.8477	15.5513
50.2	1.52415	3.52714	0.85753	18.0337	15.7876	25.7374	11.5716	11.6619	9.0206	19.2593	15.2668	19.4246	19.4438	22.8134	18.1884	6.44975	13.5353	14.003	17.45	16.9284	15.5908
50.31	1.52361	3.52206	0.849639	18.1401	15.9239	25.9581	11.5712	11.6467	8.98816	19.3794	15.349	19.58	19.594	22.9576	18.2963	6.43597	13.5419	14.0243	17.5258	16.9815	15.6697
50.42	1.5228	3.52401	0.868142	18.2019	16.031	26.1073	11.565	11.6625	9.01624	19.4806	15.4245	19.6902	19.7182	23.0863	18.4266	6.45934	13.5384	14.0506	17.602	17.0685	15.7054
50.53	1.52334	3.54823	0.872243	18.261	16.0965	26.2501	11.5655	11.6556	8.99387	19.6144	15.5481	19.7802	19.8449	23.1614	18.4774	6.44631	13.585	14.0481	17.6604	17.1152	15.7477
50.63	1.50347	3.53549	0.856769	18.3222	16.143	26.3816	11.5724	11.6442	8.98337	19.6844	15.6073	19.8901	19.9127	23.3721	18.6183	6.45934	13.5839	14.0731	17.7361	17.22	15.7714
50.7	1.51947	3.53674	0.857073	18.3964	16.242	26.5652	11.5913	11.6997	9.01214	19.8145	15.6585	19.9877	20.0133	23.4509	18.6618	6.46929	13.6418	14.0969	17.8318	17.2298	15.8248
50.81	1.5068	3.54571	0.848885	18.4284	16.3051	26.5833	11.5646	11.6657	9.02034	19.8926	15.7197	20.1243	20.1149	23.5864	18.7517	6.47618	13.6473	14.1432	17.9456	17.3542	15.8282
50.91	1.49934	3.53869	0.864197	18.5031	16.3341	26.7733	11.5961	11.7118	9.01464	19.9846	15.7567	20.2335	20.1372	23.6462	18.8103	6.49265	13.6763	14.1607	18.0047	17.3942	15.908
51.02	1.49987	3.53229	0.853129	18.5397	16.3772	26.794	11.6076	11.7086	9.02515	20.0148	15.7775	20.2255	20.2304	23.7289	18.8686	6.47963	13.7001	14.1883	18.0259	17.4484	15.9174
51.12	1.48775	3.54634	0.852826	18.5256	16.4199	26.8956	11.5814	11.7007	9.03289	20.1269	15.8519	20.3164	20.3129	23.8095	18.9135	6.49265	13.7217	14.232	18.1312	17.5826	15.9888
51.23	1.50267	3.56037	0.860101	18.613	16.4625	26.9083	11.581	11.7625	9.02239	20.1389	15.8729	20.3883	20.3393	23.9049	18.9473	6.49417	13.7434	14.2758	18.2066	17.5948	16.0418
51.33	1.49934	3.55781	0.860407	18.6271	16.4945	26.9549	11.5998	11.7961	9.03289	20.1884	15.8823	20.4823	20.3914	23.9097	19.024	6.51944	13.7445	14.2583	18.2764	17.723	16.0842
51.44	1.49961	3.55079	0.856769	18.6417	16.516	27.056	11.5798	11.7835	9.00894	20.215	15.9536	20.4897	20.4699	23.9139	19.0754	6.5474	13.7583	14.2796	18.3466	17.7446	16.1054
51.54	1.49548	3.56164	0.860407	18.6534	16.5728	27.1068	11.5961	11.8217	9.03655	20.2768	15.9889	20.5577	20.4961	23.995	19.1383	6.5271	13.8051	14.3297	18.4215	17.8227	16.1722
51.64	1.49082	3.55974	0.85616	18.681	16.564	27.1331	11.6084	11.7861	9.06822	20.3198	15.9918	20.5958	20.5151	24.0861	19.1134	6.54275	13.828	14.3445	18.5233	17.887	16.2149
51.75	1.47642	3.56227	0.845396	18.668	16.6429	27.208	11.624	11.8165	9.03815	20.3419	15.9841	20.618	20.5895	24.1403	19.2007	6.57803	13.8947	14.3923	18.5626	17.981	16.2705
51.86	1.47923	3.57504	0.863737	18.7036	16.6124	27.2109	11.6415	11.8447	9.06093	20.3121	16.0032	20.6636	20.5973	24.138	19.2165	6.57336	13.8887	14.4158	18.6201	17.9683	16.3543
51.96	1.49468	3.57121	0.852372	18.6998	16.6684	27.2516	11.6194	11.8521	9.07187	20.4158	16.0184	20.6711	20.6384	24.1788	19.2386	6.58484	13.9227	14.4684	18.7094	18.1086	16.3909
52.06	1.47923	3.57504	0.852372	18.6885	16.6162	27.2701	11.6415	11.8521	9.06822	20.4351	16.0336	20.754	20.6197	24.1751	19.2718	6.59632	13.9606	14.4571	18.78	18.1418	16.4056
52.14	1.47511	3.57058	0.852221	18.7528	16.6207	27.2431	11.6431	11.9012	9.06662	20.4468	16.0612	20.7579	20.6236	24.219	19.2941	6.59132	14.0074	14.5333	18.8065	18.2161	16.5237
52.27	1.47098	3.57759	0.855856	18.772	16.6699	27.3271	11.6337	11.9174	9.09054	20.447	16.0926	20.8333	20.646	24.2332	19.3054	6.63605	14.0124	14.5495	18.8775	18.2313	16.5391
52.37	1.46712	3.58523	0.852069	18.7495	16.6811	27.3234	11.6631	11.9504	9.0796	20.4739	16.0051	20.7655	20.7021	24.3296	19.3422	6.61693	14.073	14.617	18.9519	18.283	16.5941
52.48	1.47484	3.58523	0.844495	18.7495	16.7034	27.3604	11.6815	11.976	9.09419	20.5008	16.066	20.8672	20.7021	24.3185	19.3606	6.63223	14.145	14.632	18.9891	18.3273	16.6271
52.54	1.48283	3.59352	0.859796	18.7791	16.6803	27.3911	11.6947	12.0111	9.11405	20.539	16.1297	20.8596	20.7394	24.3339	19.3457	6.66401	14.174	14.6646	19.0557	18.3822	16.6997
52.68	1.45245	3.60244	0.844945	18.7708	16.7645	27.4268	11.7062	12.0154	9.11728	20.5194	16.0897	20.9123	20.7467	24.3722	19.4225	6.66638	14.1942	14.6999	19.148	18.433	16.7276
52.75	1.45914	3.59224	0.851918	18.7199	16.7154	27.4258	11.7126	12.0288	9.1254	20.5317	16.1087	20.9163	20.732	24.3697	19.4456	6.68076	14.2371	14.7944	19.1642	18.4679	16.822
52.85	1.45914	3.61517	0.859491	18.7237	16.7377	27.4073	11.72	12.0362	9.10716	20.5433	16.0973	20.9163	20.788	24.3475	19.4088	6.7343	14.2674	14.7907	19.2088	18.5306	16.866
52.99	1.45966	3.60116	0.848433	18.7378	16.766	27.4097	11.7204	12.0478	9.15418	20.6158	16.0802	20.9049	20.7431	24.4377	19.4341	6.70226	14.3482	14.8635	19.2454	18.5704	16.9086
53.05	1.46274	3.62217	0.859338	18.7917	16.7422	27.3988	11.7583	12.0853	9.16754	20.5857	16.0831	20.9276	20.7582	24.3988	19.4421	6.77134	14.3897	14.878	19.3392	18.579	17.0022
53.16	1.4473	3.64127	0.844196	18.7541	16.7385	27.3766	11.7731	12.1292	9.1566	20.5665	16.0641	20.9502	20.7694	24.4581	19.4384	6.78664	14.4465	14.9493	19.3281	18.6233	17.0315
53.26	1.45502	3.61835	0.855553	18.7278	16.7534	27.421	11.7804	12.1146	9.18577	20.5972	16.0679	20.9804	20.7993	24.3951	19.4495	6.79046	14.4579	15.028	19.421	18.6565	17.0938
53.39	1.4437	3.65339	0.840559	18.7387	16.7452	27.4369	11.8119	12.1753	9.20929	20.6508	16.0441	21.018	20.7656	24.4365	19.4971	6.80314	14.5702	15.0494	19.4691	18.6745	17.1115
53.5	1.44756	3.64956	0.844346	18.7612	16.7564	27.4592	11.834	12.179	9.22752	20.5855	16.1049	21.0293	20.7955	24.3957	19.4787	6.82991	14.6081	15.1132	19.4802	18.7041	17.1738
53.57	1.43908	3.64762	0.851465	18.7325	16.7586	27.4371	11.8572	12.2091	9.23355	20.6244	16.0736	21.067	20.7994	24.479	19.5125	6.84921	14.6343	15.1426	19.5108	18.7494	17.2233
53.67	1.44345	3.64892	0.847981	18.7541	16.7571	27.4432	11.8687	12.2391	9.25871	20.651	16.0526	21.0368	20.7918	24.4729	19.5047	6.85163	14.6887	15.2155	19.5809	18.7782	17.2917
53.79	1.43161	3.66737	0.855401	18.7545	16.7839	27.4383	11.8629	12.2735	9.27165	20.6204	16.0878	21.0858	20.8068	24.4648	19.5049	6.881	14.7391	15.2953	19.6109	18.738	17.3326
53.9	1.44268	3.66607	0.855098	18.7216	16.7445	27.4619	11.947	12.3094	9.3121	20.6592	16.0631	21.0482	20.7957	24.4932	19.5237	6.91295	14.8133	15.3386	19.6708	18.7682	17.3448
53.97	1.4275	3.65526	0.847681	18.7137	16.781	27.4371	11.9417	12.3921	9.31739	20.636	16.047	21.0633	20.818	24.4753	19.5051	6.96005	14.9068	15.3863	19.6854	18.7679	17.3808
54.1	1.43009	3.67874	0.84693	18.6409	16.7363	27.4461	11.9642	12.4103	9.32735	20.6714	16.0327	21.022	20.7698	24.4314	19.532	6.98825	14.9389	15.4625	19.7348	18.8139	17.435
54.2	1.43136	3.67436	0.851465	18.6949	16.7549	27.4002	12.0153	12.4177	9.36114	20.6782	16.047	21.0219	20.7546	24.4346	19.5751	6.99827	15.0278	15.5587	19.7821	18.849	17.5017
54.31	1.42649	3.68321	0.850861	18.6292	16.6984	27.4214	12.0215	12.4747	9.38364	20.6482	16.0622	21.0709	20.7958	24.4025	19.5428	7.06205	15.0814	15.5664	19.7829	18.8393	17.5222
54.41	1.41903	3.68386	0.84723	18.6475	16.7534	27.3856	12.0604	12.5099	9.40352	20.648	16.0042	21.0746	20.7846	24.4808	19.5499	7.04421	15.1484	15.6366	19.7901	18.8574	17.529
54.5	1.42339	3.70808	0.84753	18.6879	16.7407	27.399	12.0757	12.5545	9.42144	20.6515	16.0023	21.0294	20.777	24.4673	19.5164	7.07345	15.1954	15.7021	19.8714	18.8936	17.6121
54.6	1.42339	3.71571	0.84753	18.6841	16.7072	27.399	12.1345	12.5472	9.42144	20.6745	16.0175	21.0859	20.7733	24.4747	19.5826	7.1002	15.2975	15.7695	19.9012	18.8899	17.6268
54.7	1.42314	3.71124	0.839814	18.6433	16.708	27.3904	12.1801	12.6401	9.44892	20.6977	16.0223	21.0859	20.7808	24.4481	19.5718	7.14097	15.3667	15.8529	19.9348	18.9566	17.6383
54.83	1.4275	3.72019	0.851465	18.6049	16.7214	27.3854	12.2139	12.6775	9.5033	20.6091	15.9938	21.067	20.762	24.4346	19.5272	7.18173	15.4591	15.9448	19.9642	18.8896	17.7032
54.91	1.41593	3.73929	0.851465	18.6274	16.6543	27.3965	12.2433	12.7215	9.5434	20.636	16.0052	21.0708	20.7508	24.4568	19.5861	7.20466	15.5008	15.9785	20.0125	18.9412	17.7068
55.01	1.42314	3.74178	0.839814	18.5983	16.6819	27.3424	12.2684	12.7535	9.53273	20.6363	15.9653	21.0407	20.7211	24.437	19.5387	7.21357	15.6012	16.1077	20.0165	18.9603	17.7555
55.1	1.41542	3.73796	0.843597	18.5458	16.6596	27.335	12.3456	12.823	9.56553	20.6248	15.9463	21.101	20.695	24.4518	19.5203	7.26706	15.6806	16.1115	20.0685	18.9529	17.7994
55.22	1.4041	3.74627	0.843747	18.5791	16.6365	27.288	12.3551	12.8399	9.6146	20.6323	15.9453	21.0595	20.7509	24.4525	19.5642	7.31038	15.7515	16.253	20.0609	18.9821	17.8282
55.33	1.40771	3.74942	0.84738	18.5345	16.6484	27.3609	12.4118	12.9182	9.62747	20.644	15.9273	21.0332	20.7509	24.4518	19.5571	7.32819	15.8054	16.2838	20.1205	18.9824	17.8141
55.43	1.39639	3.75772	0.84753	18.534	16.67	27.3176	12.4618	12.9717	9.65469	20.6323	15.9415	21.052	20.7136	24.4006	19.5569	7.38299	15.9103	16.3954	20.1613	18.9452	17.8209
55.53	1.41157	3.7876	0.851163	18.5195	16.6633	27.335	12.5588	13.0572	9.72586	20.598	15.9235	21.0596	20.6913	24.4	19.5424	7.43517	16.0248	16.4599	20.2097	19.0303	17.8507
55.63	1.40435	3.78131	0.855249	18.5261	16.6096	27.2855	12.5706	13.1057	9.76577	20.6053	15.9064	21.0708	20.6501	24.4123	19.5603	7.43399	16.0948	16.5107	20.2206	19.0076	17.912
55.73	1.40025	3.78445	0.843747	18.4703	16.6067	27.2843	12.5831	13.1839	9.77861	20.5862	15.9111	21.067	20.6763	24.4451	19.5642	7.4747	16.1562	16.6202	20.2207	18.9858	17.9015
55.82	1.38917	3.77434	0.844046	18.4881	16.6163	27.2459	12.6575	13.2362	9.84771	20.5705	15.8864	21.0557	20.6612	24.4056	19.5859	7.52323	16.2527	16.6973	20.2948	19.0368	17.9408
55.95	1.40074	3.80108	0.847831	18.4806	16.5753	27.2274	12.6979	13.2838	9.85135	20.5897	15.8902	21.0406	20.6239	24.4463	19.4902	7.59586	16.3171	16.7423	20.3171	19.0294	17.9078
56.05	1.37349	3.81186	0.843896	18.4623	16.5724	27.2226	12.784	13.3729	9.9298	20.5707	15.8418	21.0821	20.6351	24.3864	19.5714	7.59451	16.4428	16.8855	20.3469	18.9965	17.9706
56.11	1.36625	3.81321	0.844196	18.4426	16.6044	27.1953	12.8142	13.4106	9.94791	20.5626	15.8208	21.067	20.6238	24.3469	19.5121	7.66603	16.5092	16.914	20.4025	19.0402	17.9476
56.24	1.36625	3.81321	0.844196	18.4238	16.5448	27.2138	12.8915	13.4911	10.0063	20.6049	15.8436	21.0707	20.6649	24.3395	19.5084	7.70044	16.5849	17.004	20.369	19.0254	18.0172
56.35	1.36625	3.83232	0.847981	18.3637	16.5485	27.1879	12.954	13.5644	10.061	20.5473	15.8056	21.0105	20.6014	24.295	19.5268	7.74632	16.6795	17.0603	20.3653	19.0291	18.0319
56.44	1.35082	3.83232	0.851767	18.3975	16.5373	27.173	13.0239	13.6229	10.1047	20.505	15.836	20.9841	20.5715	24.3284	19.501	7.75779	16.7779	17.124	20.3951	19.0623	18.0282
56.53	1.36264	3.84446	0.851918	18.3595	16.5477	27.1409	13.1072	13.7352	10.1685	20.5317	15.7894	21.0556	20.6162	24.3438	19.4898	7.80888	16.921	17.2358	20.4582	19.0288	17.9948
56.67	1.35106	3.84828	0.848132	18.3595	16.5291	27.126	13.1955	13.8011	10.2086	20.5778	15.7818	21.0556	20.5527	24.2919	19.5266	7.87007	16.9815	17.307	20.4767	19.062	18.0791
56.76	1.34357	3.85279	0.844495	18.3289	16.491	27.1087	13.2715	13.8915	10.2615	20.4662	15.7503	21.033	20.5639	24.3148	19.5448	7.91354	17.0906	17.4039	20.5436	19.0654	18.0603
56.86	1.34744	3.86043	0.848282	18.3439	16.5543	27.0679	13.3119	13.9611	10.3491	20.497	15.7389	21.0104	20.5302	24.2406	19.53	7.97474	17.1322	17.4977	20.5585	19.0617	18.075
56.96	1.34357	3.87572	0.848282	18.2989	16.4947	27.0124	13.3929	14.0453	10.3928	20.4931	15.7199	20.9614	20.5302	24.2703	19.4564	8.00916	17.2231	17.5502	20.5845	19.1023	18.0713
57.06	1.33948	3.89032	0.851918	18.2844	16.4359	27.0298	13.5009	14.1673	10.4639	20.4626	15.6981	20.9728	20.5266	24.2697	19.4787	8.03833	17.3336	17.6146	20.54	19.0731	18.1121
57.16	1.32427	3.88719	0.840709	18.2013	16.4351	27.0494	13.5659	14.2394	10.5023	20.5046	15.6781	20.9652	20.5078	24.2406	19.4858	8.10478	17.4427	17.6964	20.618	19.0875	18.1006
57.24	1.33971	3.89483	0.852069	18.2388	16.4761	27.0124	13.68	14.3273	10.5862	20.4739	15.6667	20.9577	20.4817	24.211	19.4674	8.1392	17.507	17.7827	20.7035	19.0764	18.1116
57.38	1.32065	3.92229	0.848433	18.212	16.438	26.9542	13.7413	14.4177	10.6318	20.4852	15.6542	20.9689	20.5077	24.2338	19.4709	8.20186	17.5972	17.8422	20.7072	19.0282	18.0965
57.47	1.32837	3.90317	0.852221	18.2045	16.438	26.9728	13.8444	14.5533	10.7267	20.4353	15.658	20.9463	20.4479	24.2116	19.4635	8.22864	17.7033	17.9547	20.7407	19.1094	18.1258
57.57	1.31316	3.93063	0.85616	18.1777	16.385	26.9702	13.9094	14.6035	10.8052	20.4197	15.657	20.9161	20.4852	24.1862	19.4375	8.29897	17.8352	17.9729	20.722	18.9983	18.118
57.67	1.31678	3.9414	0.856008	18.1707	16.4119	26.9395	14.0137	14.7108	10.8726	20.4353	15.6086	20.9614	20.4181	24.1522	19.4635	8.38166	17.8813	18.0447	20.7518	19.0761	18.1442
57.77	1.31316	3.94975	0.85616	18.1777	16.3813	26.9257	14.1266	14.8636	10.9621	20.4504	15.6114	20.9161	20.4292	24.1751	19.4449	8.37932	17.9602	18.1642	20.7816	19.0906	18.1364
57.86	1.30566	3.9428	0.844945	18.1508	16.3581	26.8972	14.2212	14.9652	11.0335	20.3734	15.5761	20.901	20.3917	24.1534	19.3968	8.44969	18.1035	18.1975	20.8299	19.0423	18.1763
57.98	1.29747	3.97963	0.863584	18.1068	16.3411	26.8321	14.3082	15.0551	11.1244	20.3815	15.5516	20.9199	20.4143	24.1374	19.4378	8.49642	18.1463	18.2698	20.8411	19.0724	18.1625
58.08	1.29771	3.96886	0.85616	18.1063	16.3552	26.8368	14.4249	15.175	11.2103	20.3851	15.5543	20.8596	20.3918	24.1009	19.3933	8.55149	18.2745	18.3031	20.8671	19.0943	18.1767
58.17	1.29771	3.97651	0.863737	18.0913	16.344	26.848	14.5132	15.2959	11.265	20.3467	15.482	20.9387	20.3582	24.112	19.3933	8.60889	18.3427	18.3931	20.9155	19.0426	18.1694
58.25	1.28975	4.00639	0.856008	18.0505	16.3113	26.7765	14.6137	15.4251	11.4053	20.3623	15.5211	20.8822	20.3471	24.0669	19.3788	8.64944	18.4303	18.4461	20.9601	19.0503	18.1698
58.37	1.29794	4.00781	0.852523	18.0381	16.3394	26.7342	14.7257	15.4965	11.4787	20.3541	15.4886	20.8595	20.302	24.0087	19.3746	8.69843	18.4975	18.4715	20.9378	19.0755	18.2056
58.5	1.28975	4.00639	0.856008	17.9942	16.233	26.7173	14.8567	15.6669	11.5695	20.3162	15.4907	20.8672	20.2836	24.0262	19.423	8.77568	18.6159	18.5437	20.975	19.0688	18.2248
58.6	1.29044	4.04677	0.860254	18.03	16.2939	26.6834	14.9419	15.7558	11.6779	20.3385	15.5142	20.8821	20.3056	24.0501	19.3891	8.79184	18.7054	18.5911	21.0197	19.1232	18.2015
58.65	1.29453	4.04749	0.856617	18.0032	16.2781	26.7066	15.0367	15.8759	11.7968	20.3383	15.4637	20.8405	20.2494	24.0321	19.3484	8.87379	18.7731	18.6995	21.0085	19.0565	18.2157
58.81	1.28317	4.04438	0.845396	17.9838	16.2511	26.6669	15.1314	15.9814	11.9121	20.3227	15.455	20.848	20.2567	23.9956	19.3629	8.92897	18.7954	18.7179	21.0793	19.0746	18.2263
58.9	1.28294	4.0781	0.864197	17.9355	16.2296	26.6659	15.2872	16.1288	11.9794	20.3075	15.4066	20.8556	20.2269	23.969	19.3631	8.97333	18.8906	18.7934	21.0979	19.0601	18.2231
59	1.26726	4.06972	0.867833	17.9173	16.2305	26.6574	15.3544	16.2213	12.1342	20.2424	15.4	20.8104	20.2233	23.9536	19.3597	9.04445	19.0501	18.8614	21.109	19.09	18.2309
59.1	1.26317	4.09577	0.860101	17.8878	16.2238	26.5749	15.4695	16.3503	12.2269	20.285	15.363	20.7954	20.1674	24.0087	19.3415	9.10791	19.0695	18.888	21.1164	19.0608	18.2093
59.19	1.27112	4.11944	0.871623	17.9023	16.2156	26.5648	15.5828	16.4668	12.2948	20.2271	15.3658	20.8255	20.1673	23.9277	19.3154	9.15163	19.1752	18.9477	21.176	19.0457	18.2125
59.29	1.26295	4.12181	0.863737	17.8772	16.1725	26.5887	15.7061	16.5929	12.4474	20.2353	15.3641	20.803	20.1751	23.9377	19.3196	9.2096	19.1911	18.9935	21.1573	19.0611	18.2207
59.41	1.26384	4.14387	0.868142	17.8523	16.184	26.515	15.8241	16.711	12.5475	20.2189	15.3522	20.765	20.152	23.9362	19.3371	9.28889	19.2881	19.0821	21.191	19.0524	18.23
59.5	1.25931	4.13401	0.86389	17.8277	16.1791	26.5157	15.9225	16.8084	12.6613	20.2081	15.325	20.7351	20.1562	23.8826	19.3304	9.30307	19.3839	19.0944	21.2466	19.0829	18.268
59.6	1.2518	4.17682	0.871623	17.8534	16.1372	26.5389	16.0395	16.9066	12.8059	20.1771	15.2935	20.7577	20.1411	23.8572	19.3044	9.36597	19.429	19.2067	21.2541	19.0531	18.2015
59.72	1.2518	4.18447	0.875413	17.8196	16.1521	26.4574	16.1831	17.0826	12.9154	20.1732	15.3125	20.7313	20.1112	23.8164	19.2381	9.43104	19.5238	19.2104	21.2765	19.09	18.2345
59.82	1.25953	4.19212	0.867833	17.8271	16.1447	26.4648	16.2494	17.1998	13.0249	20.1848	15.2364	20.7426	20.0663	23.809	19.2897	9.46931	19.5427	19.3043	21.2876	19.0789	18.2125
59.92	1.2518	4.19977	0.867833	17.7595	16.1186	26.4352	16.3967	17.2988	13.1673	20.1233	15.2592	20.7313	20.0813	23.8275	19.2897	9.5229	19.6185	19.3531	21.3249	19.1121	18.2272
60.03	1.2443	4.22347	0.864197	17.7476	16.0841	26.3954	16.4254	17.3862	13.2682	20.0961	15.2467	20.7085	20.0998	23.7909	19.2599	9.60498	19.6977	19.3715	21.3212	19.0527	18.2488
60.12	1.24408	4.23419	0.871623	17.7106	16.0552	26.3648	16.5809	17.5077	13.4192	20.154	15.2212	20.6822	20.0327	23.783	19.2381	9.6339	19.717	19.4056	21.3918	19.0051	18.2382
60.23	1.23613	4.25639	0.86389	17.6662	16.0523	26.3601	16.6221	17.6182	13.5409	20.1428	15.2071	20.7389	19.9806	23.7825	19.2604	9.66663	19.8233	19.4322	21.3955	19.0128	18.246
60.35	1.23249	4.27244	0.864044	17.6843	16.0701	26.3055	16.7282	17.7019	13.6564	20.1502	15.1679	20.7313	19.9878	23.7125	19.216	9.78317	19.8837	19.4882	21.4216	19.0198	18.2309
60.41	1.23657	4.26938	0.879359	17.6649	16.0245	26.3065	16.849	17.8077	13.7757	20.1076	15.1478	20.6369	20.0101	23.6982	19.2341	9.79639	19.9668	19.5179	21.4552	19.0749	18.2011
60.54	1.23999	4.2908	0.867679	17.6474	16.0188	26.3786	16.8762	17.9003	13.884	20.0774	15.1766	20.6861	19.9693	23.6898	19.2383	9.84266	19.9862	19.5973	21.4513	19.0091	18.2166
60.63	1.21725	4.31911	0.867988	17.6536	15.9946	26.225	16.9706	17.9617	13.9911	20.0769	15.1021	20.6331	19.9278	23.7019	19.2304	9.92655	20.0615	19.6118	21.5036	19.0047	18.1791
60.74	1.24043	4.31911	0.871778	17.6461	15.9909	26.2213	17.0258	18.068	14.1262	20.0461	15.1135	20.6143	19.954	23.6685	19.1751	9.98397	20.1411	19.6493	21.4961	19.0343	18.1827
60.85	1.24065	4.31988	0.871933	17.6455	15.99	26.2259	17.1284	18.1409	14.2712	20.0612	15.0933	20.6708	19.9201	23.6541	19.2228	10.0394	20.2091	19.6828	21.5037	19.0155	18.2043
60.94	1.22111	4.34971	0.871778	17.5897	15.9387	26.162	17.2137	18.1999	14.3891	20.0461	15.1211	20.6294	19.8979	23.6388	19.1715	10.0605	20.2359	19.7582	21.5222	18.9973	18.1754
61.03	1.22884	4.38032	0.864197	17.5822	15.9648	26.1546	17.2542	18.2989	14.4986	20.0192	15.0755	20.603	19.8942	23.6054	19.1825	10.118	20.2737	19.7432	21.5445	19.0084	18.1534
61.15	1.22133	4.37727	0.875724	17.5177	15.9303	26.1222	17.3678	18.3682	14.5925	19.9997	15.0743	20.5614	19.879	23.5948	19.1491	10.1887	20.3304	19.7467	21.567	19.0229	18.1419
61.25	1.22928	4.40484	0.879671	17.5321	15.9555	26.1416	17.4299	18.4668	14.7485	19.9879	15.0199	20.5801	19.8564	23.6212	19.1119	10.2364	20.3568	19.8478	21.5447	18.9745	18.1378
61.34	1.22111	4.43005	0.879359	17.5033	15.8939	26.1138	17.4605	18.5225	14.8491	19.9731	15.0374	20.5351	19.8418	23.5831	19.142	10.2941	20.3609	19.8971	21.5334	18.9789	18.1644
61.45	1.20973	4.44232	0.879515	17.4839	15.8967	26.0666	17.4894	18.6358	14.9613	19.9266	14.9868	20.5463	19.808	23.5614	19.1306	10.3303	20.4631	19.8631	21.6042	19.0118	18.1456
61.55	1.21381	4.45841	0.879671	17.4907	15.9257	26.0453	17.581	18.7491	15.0736	19.9763	15.0085	20.5273	19.8227	23.5544	19.1193	10.3935	20.516	19.953	21.5373	18.9708	18.1085
61.64	1.202	4.46145	0.875724	17.4538	15.8594	25.9925	17.6478	18.7531	15.1512	19.9035	14.9487	20.5463	19.8154	23.5131	19.1196	10.4337	20.5199	19.9907	21.6191	18.9231	18.1456
61.76	1.21338	4.51039	0.886939	17.4169	15.8529	26.0101	17.7	18.7975	15.2909	19.8962	14.9384	20.52	19.797	23.4755	19.0756	10.4778	20.5655	20.0022	21.6264	18.9235	18.0983
61.86	1.19814	4.50354	0.875724	17.3824	15.7923	25.9887	17.6884	18.8888	15.3302	19.892	14.9563	20.4935	19.7706	23.4537	19.0643	10.5141	20.6185	20.0208	21.5781	18.9453	18.0429
61.96	1.20995	4.51582	0.883463	17.3742	15.7727	26.0008	17.7247	18.8921	15.4717	19.8532	14.898	20.5122	19.7292	23.4505	19.0603	10.5581	20.6638	20.0093	21.5969	18.9302	18.1011
62.08	1.20973	4.51502	0.887097	17.3373	15.7997	25.9369	17.7547	18.9474	15.5566	19.8805	14.9335	20.501	19.692	23.4092	19.0569	10.5754	20.6753	20.0095	21.6117	18.9084	18.0539
62.14	1.2136	4.53797	0.879515	17.356	15.7885	25.9035	17.81	19.0208	15.626	19.8497	14.8916	20.4558	19.6846	23.4315	19.0532	10.6443	20.7056	20.0658	21.6117	18.8566	18.0575
62.29	1.20952	4.54864	0.89452	17.3304	15.8007	25.8804	17.851	19.0504	15.7181	19.8308	14.889	20.422	19.6512	23.4162	19.0535	10.696	20.7247	20.0998	21.6115	18.9198	18.0323
62.38	1.20973	4.57624	0.89847	17.3373	15.7811	25.8553	17.8984	19.1234	15.8524	19.8266	14.8345	20.4143	19.6696	23.3387	19.0569	10.6941	20.7777	20.1372	21.5968	18.8899	18.0282
62.48	1.19835	4.58853	0.883463	17.2689	15.7578	25.8266	17.9458	19.1415	15.8954	19.8263	14.8333	20.4443	19.6394	23.3614	19.0124	10.7534	20.8268	20.1182	21.608	18.9043	18.002
62.57	1.202	4.6145	0.890888	17.2621	15.7102	25.8183	17.961	19.1784	15.9765	19.7882	14.8459	20.3992	19.6285	23.3424	18.9832	10.7822	20.8307	20.1297	21.6117	18.8049	18.0098
62.69	1.20608	4.60767	0.883463	17.2727	15.7018	25.7969	17.9752	19.2038	16.0342	19.7763	14.7991	20.3727	19.602	23.3206	19.0197	10.7994	20.8458	20.1145	21.5447	18.8304	17.947
62.79	1.20243	4.62762	0.891204	17.2419	15.6747	25.757	17.9932	19.2366	16.1174	19.7529	14.775	20.3499	19.5457	23.2765	18.9494	10.832	20.8571	20.1519	21.6231	18.7709	17.9245
62.87	1.20995	4.66124	0.891046	17.2012	15.6794	25.708	17.99	19.2662	16.162	19.7417	14.7419	20.3651	19.5385	23.2723	18.9608	10.899	20.861	20.122	21.5783	18.7935	17.9176
62.99	1.19083	4.6659	0.891204	17.1516	15.6561	25.6643	18.0006	19.3099	16.1649	19.7144	14.7255	20.3159	19.5419	23.2431	18.9309	10.9047	20.8343	20.1631	21.5672	18.782	17.8878
63.08	1.19449	4.68803	0.891046	17.1674	15.6645	25.7006	18.0342	19.3102	16.235	19.7033	14.7343	20.3538	19.4898	23.2018	18.9276	10.899	20.8496	20.152	21.5596	18.7417	17.8515
63.2	1.19104	4.70501	0.898949	17.1246	15.6178	25.617	18.0406	19.3207	16.3102	19.6872	14.6901	20.2742	19.4818	23.2286	18.9269	10.945	20.8798	20.1291	21.5673	18.7373	17.8248
63.32	1.19104	4.72798	0.902742	17.1321	15.573	25.6207	18.0738	19.3794	16.3248	19.6218	14.7205	20.2856	19.4818	23.1989	18.9417	10.9488	20.9025	20.1479	21.5412	18.6967	17.8359
63.42	1.19491	4.73181	0.906535	17.0757	15.5917	25.5873	18.059	19.3317	16.4125	19.6256	14.6367	20.2629	19.4257	23.1655	18.879	10.9718	20.9215	20.1629	21.545	18.6967	17.8065
63.51	1.19062	4.74161	0.902421	17.1072	15.5563	25.6042	18.0821	19.3798	16.4578	19.634	14.6201	20.2784	19.4973	23.1164	18.8354	10.9794	20.8572	20.1182	21.4777	18.6309	17.8112
63.59	1.18739	4.77094	0.899109	17.075	15.5198	25.5288	18.077	19.3792	16.4666	19.6406	14.6241	20.2175	19.4329	23.1251	18.8492	10.9776	20.891	20.1477	21.5004	18.6297	17.7766
63.72	1.19512	4.76328	0.902902	17.0336	15.5459	25.4769	18.0807	19.4305	16.5397	19.5521	14.5746	20.1986	19.3693	23.0879	18.8012	10.9967	20.8835	20.129	21.5041	18.5965	17.7068
63.81	1.18739	4.78626	0.906696	16.9885	15.5123	25.451	18.0733	19.4415	16.5324	19.5675	14.5898	20.1722	19.3431	23.0508	18.8418	11.0159	20.8759	20.1102	21.4258	18.5928	17.7142
63.9	1.17579	4.81689	0.906696	16.9922	15.4787	25.4139	18.1102	19.4489	16.5287	19.5367	14.5898	20.1118	19.3805	23.0545	18.768	11.0236	20.8759	20.0764	21.4184	18.5854	17.6921
64	1.17599	4.82158	0.895474	16.9313	15.4478	25.385	18.0802	19.4156	16.5536	19.5056	14.5391	20.1418	19.3353	22.9769	18.8009	11.0178	20.8644	20.0987	21.4334	18.5813	17.6953
64.11	1.1876	4.82158	0.914446	16.92	15.4777	25.3961	18.0913	19.4156	16.6011	19.4902	14.5048	20.1795	19.3053	23.0029	18.7824	11.0293	20.8796	20.0874	21.4185	18.5702	17.6292
64.2	1.18331	4.83517	0.902742	16.9177	15.4125	25.3278	18.0738	19.4271	16.6025	19.5217	14.4806	20.1233	19.276	22.9761	18.7352	11.0369	20.8608	20.0728	21.3885	18.5192	17.6633
64.32	1.17192	4.85518	0.902902	16.8793	15.4152	25.3323	18.1065	19.4159	16.642	19.4367	14.5251	20.0967	19.2795	22.9616	18.709	11.0772	20.8379	20.035	21.3811	18.4745	17.6114
64.41	1.16805	4.86284	0.902902	16.8793	15.3854	25.2952	18.0549	19.3938	16.653	19.429	14.4794	20.0627	19.2458	22.9059	18.7495	11.0427	20.8266	20.0538	21.3476	18.4819	17.56
64.53	1.18373	4.88668	0.910652	16.7921	15.3881	25.2589	18.0581	19.4413	16.656	19.4478	14.4553	20.0436	19.2267	22.8914	18.7049	11.0638	20.7734	20.0536	21.3439	18.426	17.5631
64.63	1.16805	4.87815	0.91049	16.8116	15.348	25.2359	18.0475	19.4159	16.6895	19.4136	14.4184	20.0061	19.1896	22.828	18.6942	11.0504	20.8114	20.0425	21.3215	18.4116	17.571
64.72	1.17192	4.88581	0.91049	16.8154	15.3555	25.1765	18.0586	19.4232	16.6968	19.3559	14.3803	20.0137	19.1672	22.8242	18.6352	11.081	20.7886	19.9674	21.2917	18.4005	17.5012
64.83	1.1762	4.9067	0.907019	16.7687	15.3049	25.1707	17.9949	19.4118	16.6808	19.382	14.4007	20.0283	19.1628	22.8472	18.6677	11.039	20.7353	19.9707	21.2732	18.3738	17.4633
64.93	1.17233	4.93734	0.914609	16.7499	15.3161	25.1261	18.0318	19.4154	16.7064	19.3358	14.3435	19.9604	19.1441	22.8026	18.6345	11.0505	20.8036	19.9519	21.2658	18.3516	17.4413
65.04	1.18352	4.93942	0.914284	16.7289	15.2659	25.1098	18.0217	19.4012	16.6676	19.2866	14.3498	19.9231	19.0811	22.7277	18.6536	11.0389	20.7014	19.9298	21.2023	18.3414	17.4167
65.13	1.18373	4.95561	0.91824	16.713	15.235	25.0883	17.9991	19.401	16.7071	19.29	14.3524	19.8927	19.0957	22.7466	18.6016	11.0868	20.7316	19.9446	21.2582	18.2855	17.4272
65.25	1.18352	4.96622	0.91049	16.6574	15.2024	25.0023	18.007	19.4122	16.7334	19.2712	14.2889	19.8853	19.0811	22.724	18.5983	11.0274	20.7318	19.9185	21.2023	18.2563	17.3249
65.34	1.17986	4.97476	0.914446	16.6491	15.179	25.0401	17.9991	19.3753	16.7181	19.2246	14.2838	19.8964	19.0433	22.7094	18.5795	11.06	20.7127	19.8958	21.1837	18.2374	17.3427
65.46	1.17965	4.96622	0.918077	16.6574	15.1502	24.9652	17.9406	19.3755	16.6749	19.2481	14.2432	19.874	19.04	22.6534	18.5209	11.0542	20.6559	19.9223	21.1837	18.2674	17.2919
65.56	1.17213	4.99774	0.922035	16.5851	15.179	24.9696	17.8995	19.3349	16.6925	19.2015	14.2305	19.8209	19.0059	22.598	18.5463	11.037	20.6444	19.8469	21.1278	18.2189	17.2766
65.65	1.18373	4.98242	0.914446	16.5625	15.1379	24.9028	17.9069	19.3312	16.6998	19.1823	14.2076	19.8511	18.9423	22.5609	18.4688	11.0102	20.633	19.862	21.0906	18.1856	17.2656
65.74	1.17986	4.99008	0.914446	16.5211	15.1454	24.8917	17.8663	19.3349	16.7108	19.1553	14.1695	19.7945	18.9498	22.5831	18.4799	11.037	20.6444	19.8432	21.0756	18.193	17.2435
65.87	1.18394	5.02161	0.937379	16.5241	15.1518	24.8182	17.8953	19.32	16.7211	19.1125	14.1568	19.7829	18.9344	22.5649	18.4684	11.0428	20.6139	19.8241	21.0757	18.1408	17.1878
65.96	1.16805	5.02749	0.921871	16.5107	15.0942	24.8131	17.841	19.2911	16.7005	19.1212	14.1594	19.757	18.9202	22.5123	18.4286	11.0197	20.5838	19.7833	21.0458	18.1121	17.1854
66.06	1.16805	5.02749	0.925665	16.5032	15.0494	24.7612	17.7894	19.2874	16.7005	19.1288	14.1479	19.7419	18.9052	22.4826	18.4028	11.0197	20.5649	19.7194	21.0346	18.0789	17.1523
66.17	1.16805	5.02749	0.921871	16.4693	15.068	24.7612	17.7857	19.2618	16.6603	19.0596	14.0832	19.7155	18.8229	22.4752	18.4213	11.0351	20.5307	19.7682	20.9974	18.0604	17.123
66.29	1.17599	5.01689	0.910652	16.4497	15.0296	24.6951	17.8073	19.2652	16.6998	19.0745	14.0857	19.67	18.8337	22.4643	18.3729	11.0025	20.5078	19.7267	20.9266	18.0229	17.0966
66.35	1.16439	5.04753	0.933418	16.412	14.9848	24.6432	17.7594	19.1991	16.645	19.0168	14.0361	19.6851	18.7926	22.4272	18.3581	10.9872	20.5306	19.6778	20.9564	17.9748	17.0599
66.46	1.16805	5.03897	0.929458	16.3865	14.971	24.6054	17.7304	19.2067	16.6713	19.0019	14.0337	19.6249	18.7817	22.36	18.3327	10.9852	20.4814	19.6593	20.9154	17.9753	17.0569
66.58	1.16846	5.06375	0.929789	16.3623	14.9539	24.5548	17.7257	19.2025	16.6333	18.9778	14.0234	19.6432	18.7697	22.3086	18.2876	10.9547	20.4432	19.5873	20.8819	17.9485	17.0152
66.67	1.16418	5.04663	0.937046	16.3151	14.9187	24.5906	17.6862	19.159	16.6238	18.9403	13.9803	19.5872	18.6994	22.3192	18.2848	10.9469	20.4397	19.5992	20.8595	17.9162	16.954
66.76	1.16826	5.082	0.933418	16.3142	14.9475	24.5505	17.6967	19.1734	16.623	18.9052	13.9485	19.568	18.6953	22.286	18.2843	10.9565	20.4282	19.5876	20.7962	17.8454	16.946
66.88	1.16826	5.05902	0.929624	16.2615	14.8989	24.4466	17.6856	19.1331	16.6157	18.9167	13.9523	19.5567	18.6803	22.2117	18.3139	10.9335	20.3902	19.5726	20.7887	17.8565	16.9057
66.97	1.16501	5.07321	0.933916	16.2401	14.8471	24.4114	17.6434	19.1103	16.6283	18.8768	13.9102	19.5709	18.6228	22.2682	18.2535	10.9279	20.3707	19.5417	20.7886	17.8512	16.9073
67.08	1.16867	5.04932	0.93375	16.2485	14.8557	24.3625	17.6182	19.0518	16.5595	18.8426	13.9078	19.5486	18.627	22.2048	18.2133	10.9374	20.3443	19.5194	20.7104	17.7815	16.8749
67.2	1.17254	5.06848	0.93375	16.2033	14.8258	24.3403	17.5776	19.1032	16.6034	18.831	13.8506	19.4882	18.6008	22.1342	18.2096	10.9068	20.3254	19.4743	20.7439	17.7889	16.8602
67.29	1.17233	5.0829	0.933584	16.1591	14.7746	24.3026	17.5745	19.0704	16.5346	18.8084	13.8481	19.4583	18.5488	22.1637	18.1806	10.924	20.2876	19.5009	20.6657	17.745	16.8168
67.39	1.1762	5.08673	0.948764	16.1478	14.7559	24.3026	17.5265	19.0447	16.5456	18.7623	13.8367	19.4431	18.5563	22.0931	18.1843	10.901	20.2876	19.452	20.6806	17.7302	16.7617
67.5	1.17662	5.07704	0.937713	16.1046	14.7425	24.2556	17.5291	19.0405	16.5295	18.7266	13.7959	19.401	18.5068	22.0526	18.1465	10.8742	20.2417	19.3988	20.6581	17.6663	16.753
67.59	1.16501	5.07321	0.941509	16.082	14.7201	24.237	17.4737	18.9671	16.5259	18.7189	13.7615	19.4161	18.503	22.0526	18.0911	10.8704	20.2455	19.3687	20.6209	17.6552	16.7346
67.69	1.16867	5.0953	0.941342	16.034	14.7249	24.177	17.4632	18.9857	16.501	18.6501	13.7515	19.356	18.4436	22.0338	18.0916	10.8531	20.1963	19.3427	20.5538	17.6335	16.6765
67.79	1.17254	5.0953	0.93375	16.0754	14.6913	24.1622	17.4337	18.9527	16.4717	18.6539	13.721	19.3635	18.4773	22.0004	18.0214	10.8339	20.1736	19.3502	20.565	17.5891	16.6581
67.91	1.1648	5.07997	0.948933	16.0227	14.639	24.1325	17.4448	18.916	16.4571	18.627	13.7019	19.3031	18.4061	21.9447	18.062	10.8301	20.128	19.3276	20.5576	17.5891	16.6618
68	1.16522	5.06262	0.934082	16.0096	14.6218	24.104	17.3735	18.8639	16.4666	18.5951	13.6763	19.2647	18.3752	21.9153	18.0389	10.8109	20.1352	19.2856	20.5239	17.551	16.5722
68.12	1.17275	5.07704	0.941509	15.9126	14.6267	24.044	17.3593	18.9193	16.4125	18.6072	13.6586	19.2612	18.3233	21.8891	17.9693	10.8128	20.1164	19.2446	20.5128	17.5368	16.5545
68.21	1.16867	5.07614	0.948933	15.9173	14.5979	23.9989	17.2788	18.8682	16.4315	18.5731	13.6524	19.2163	18.3612	21.8221	17.9476	10.8109	20.0446	19.2036	20.4234	17.493	16.5185
68.3	1.17662	5.07321	0.937713	15.875	14.5744	23.9921	17.2782	18.7982	16.3979	18.5263	13.6053	19.2348	18.2708	21.7776	17.9434	10.8359	20.0595	19.2296	20.4307	17.4665	16.5362
68.42	1.16501	5.08087	0.956695	15.89	14.537	23.9216	17.2265	18.7908	16.3759	18.4955	13.6243	19.1668	18.2821	21.7999	17.9434	10.7707	19.9836	19.1694	20.3711	17.3962	16.4921
68.49	1.17275	5.09237	0.949102	15.8486	14.5109	23.8807	17.2191	18.7651	16.3833	18.4609	13.5786	19.1819	18.2521	21.785	17.936	10.7898	20.0102	19.1431	20.3599	17.3851	16.4847
68.62	1.17662	5.08471	0.960491	15.8448	14.4997	23.8733	17.2191	18.7468	16.332	18.4301	13.5786	19.1215	18.2596	21.7442	17.8807	10.7822	19.9418	19.1318	20.3263	17.3629	16.4223
68.71	1.15748	5.08561	0.941677	15.7799	14.4574	23.8145	17.1927	18.7024	16.335	18.4218	13.5085	19.0833	18.1992	21.6849	17.8359	10.7611	19.9264	19.0675	20.2703	17.3216	16.3958
68.82	1.16073	5.05992	0.948764	15.7639	14.4497	23.7943	17.1429	18.6777	16.3116	18.3773	13.4785	19.0581	18.152	21.6696	17.8448	10.7208	19.9158	19.0197	20.2446	17.3086	16.354
68.92	1.17254	5.07997	0.948933	15.7517	14.4074	23.7986	17.1202	18.6517	16.2816	18.3536	13.5037	19.0577	18.159	21.6288	17.8221	10.6844	19.87	18.9968	20.2817	17.2488	16.3275
69	1.17275	5.07321	0.949102	15.7319	14.3988	23.6915	17.0605	18.5852	16.226	18.3261	13.4413	19.046	18.1248	21.5844	17.7552	10.7438	19.8204	18.9889	20.2219	17.263	16.2863
69.15	1.16135	5.05495	0.941677	15.6556	14.3677	23.6474	17.0156	18.5922	16.2216	18.3024	13.398	18.9927	18.0681	21.5287	17.7805	10.6882	19.7859	18.9396	20.2144	17.2068	16.2635
69.23	1.17683	5.02813	0.956865	15.6481	14.3602	23.6103	17.0414	18.5849	16.2106	18.2793	13.3865	18.9889	18.0231	21.5362	17.7288	10.6767	19.7784	18.9472	20.1174	17.1958	16.223
69.35	1.1648	5.07231	0.96032	15.6011	14.314	23.5722	17.0021	18.5489	16.1866	18.2458	13.3856	18.9029	17.9868	21.4988	17.693	10.6844	19.7486	18.854	20.0991	17.1268	16.2209
69.44	1.16909	5.03962	0.964459	15.5728	14.2706	23.499	16.9713	18.5041	16.163	18.233	13.3408	18.8605	18.0082	21.525	17.6771	10.6844	19.7366	18.8719	20.0839	17.1106	16.1679
69.53	1.16114	5.04639	0.960491	15.5663	14.2718	23.4577	16.935	18.5008	16.1346	18.199	13.3346	18.8685	17.96	21.4729	17.6518	10.6288	19.6989	18.8385	20.0393	17.0743	16.1246
69.65	1.16909	5.04345	0.960662	15.5653	14.2182	23.4767	16.9196	18.4894	16.1448	18.1791	13.2836	18.8492	17.9707	21.4432	17.6143	10.6422	19.6417	18.7967	20.0093	17.0403	16.0834
69.73	1.18436	5.02723	0.968084	15.491	14.2344	23.4317	16.8686	18.4494	16.1199	18.1605	13.2736	18.8231	17.8964	21.3874	17.6149	10.6326	19.6192	18.752	20.0057	17.004	16.0732
69.86	1.17254	5.034	0.967912	15.4769	14.1982	23.3793	16.8546	18.4277	16.0842	18.1342	13.2598	18.8273	17.9007	21.2796	17.5822	10.5732	19.6195	18.7487	19.9052	16.964	16.0299
69.93	1.15686	5.02544	0.960149	15.4591	14.1658	23.3714	16.8331	18.3547	16.0923	18.0809	13.2232	18.7938	17.8675	21.2869	17.5902	10.6327	19.5136	18.6739	19.9017	16.9684	15.9683
70.05	1.16093	5.01484	0.952729	15.4317	14.1497	23.3533	16.8029	18.3213	16.0403	18.0379	13.2217	18.7594	17.7996	21.2387	17.5232	10.5617	19.4943	18.6509	19.8866	16.9085	15.9307
70.17	1.15727	5.00041	0.968084	15.427	14.1111	23.261	16.7469	18.3356	16.0358	18.0065	13.1745	18.7212	17.8289	21.2164	17.482	10.5674	19.5205	18.6354	19.8752	16.9152	15.9225
70.26	1.16867	5.01484	0.964116	15.3565	14.0899	23.2383	16.7181	18.325	16.0001	18.0071	13.1531	18.6687	17.7809	21.1867	17.5232	10.5694	19.4336	18.6171	19.8493	16.9085	15.8976
70.35	1.16542	4.98686	0.968428	15.3383	14.075	23.247	16.7085	18.2503	16.0233	18.0052	13.141	18.6636	17.7341	21.1682	17.455	10.5443	19.406	18.5857	19.8002	16.8435	15.851
70.47	1.16135	4.98214	0.960662	15.3281	14.0464	23.1798	16.6502	18.2397	15.9582	17.9442	13.1044	18.6452	17.701	21.1199	17.4593	10.5425	19.3911	18.5598	19.7967	16.8405	15.8077
70.56	1.14932	4.97653	0.967912	15.2925	14.0937	23.0862	16.6074	18.2038	15.9379	17.9147	13.0883	18.5857	17.6947	21.0826	17.4199	10.5272	19.3994	18.557	19.73	16.7642	15.8021
70.66	1.14932	4.94972	0.964116	15.2661	13.9853	23.0787	16.5816	18.1781	15.9123	17.8801	13.054	18.597	17.6535	21.0566	17.3608	10.5081	19.3653	18.4742	19.7039	16.694	15.7507
70.76	1.16909	4.96298	0.968256	15.2189	13.9828	23.0276	16.5653	18.1589	15.8778	17.8517	13.0129	18.5432	17.6336	21.0195	17.3744	10.4811	19.3266	18.4921	19.6662	16.7295	15.7122
70.87	1.16093	4.94972	0.971707	15.2059	13.9144	22.986	16.5631	18.1194	15.8684	17.857	13.0121	18.5215	17.5937	21.0009	17.3608	10.4735	19.2742	18.4442	19.6853	16.6681	15.6919
70.99	1.14158	4.93439	0.956524	15.157	13.933	22.9674	16.5226	18.057	15.8465	17.8416	12.9663	18.563	17.5337	20.9749	17.287	10.4697	19.2704	18.3915	19.5809	16.657	15.6662
71.08	1.13832	4.92553	0.957035	15.1689	13.8695	22.9277	16.4945	18.0556	15.833	17.774	12.9809	18.4709	17.5281	20.9192	17.311	10.4446	19.2389	18.3901	19.5951	16.5807	15.6488
71.17	1.16114	4.93144	0.97188	15.0995	13.8645	22.8899	16.4443	18.0492	15.8201	17.7446	12.9572	18.4417	17.4807	20.9154	17.2421	10.4179	19.1979	18.3046	19.5434	16.5526	15.6285
71.27	1.1536	4.90549	0.979647	15.0871	13.8483	22.842	16.4104	18.012	15.8156	17.69	12.8985	18.3959	17.5138	20.8969	17.2673	10.4274	19.1634	18.3116	19.5171	16.5112	15.5762
71.4	1.15768	4.91019	0.968428	15.0822	13.8171	22.7718	16.4022	17.9528	15.7928	17.7047	12.855	18.3954	17.442	20.856	17.1891	10.3871	19.163	18.2659	19.487	16.4882	15.5091
71.48	1.15299	4.92585	0.98292	15.0414	13.8409	22.789	16.3389	17.918	15.7486	17.6767	12.8573	18.3672	17.4333	20.8151	17.1954	10.3989	19.0962	18.2379	19.4657	16.4765	15.487
71.6	1.15706	4.90374	0.971707	14.9801	13.7537	22.7225	16.3529	17.9395	15.7076	17.649	12.8329	18.3025	17.4027	20.7668	17.1652	10.3777	19.0806	18.2299	19.4989	16.4202	15.4751
71.69	1.14606	4.88336	0.972226	14.9919	13.6975	22.6976	16.2952	17.8793	15.6867	17.6238	12.8093	18.2858	17.3933	20.763	17.1264	10.3564	19.0756	18.1832	19.4049	16.429	15.3841
71.81	1.14606	4.8872	0.972226	14.9278	13.6714	22.6345	16.2361	17.8316	15.6867	17.5968	12.7826	18.2896	17.2959	20.737	17.0894	10.3334	19.0111	18.1757	19.3713	16.3624	15.3988
71.89	1.15748	4.87866	0.983444	14.9064	13.6988	22.6193	16.2185	17.8174	15.662	17.5359	12.7879	18.2674	17.3265	20.6961	17.1012	10.3277	18.9622	18.116	19.3232	16.341	15.352
71.98	1.14994	4.8642	0.968428	14.8977	13.6938	22.5528	16.1771	17.7875	15.6245	17.5121	12.7292	18.1838	17.2771	20.6403	17.071	10.3449	18.9428	18.0929	19.3042	16.3031	15.3143
72.09	1.14994	4.8527	0.964631	14.86	13.634	22.5231	16.1402	17.7508	15.6282	17.5005	12.7368	18.2291	17.2247	20.618	17.071	10.3104	18.92	18.044	19.2483	16.2513	15.3179
72.2	1.14566	4.84331	0.975677	14.851	13.6179	22.5039	16.1233	17.7298	15.5495	17.4442	12.6866	18.1282	17.226	20.581	16.98	10.322	18.8867	18.0301	19.2153	16.2419	15.2574
72.3	1.14627	4.82289	0.976198	14.8476	13.6177	22.438	16.0913	17.7172	15.5687	17.4189	12.6857	18.119	17.1753	20.5436	16.9447	10.2892	18.8702	18.0284	19.1995	16.2246	15.2324
72.41	1.14994	4.83353	0.979822	14.7847	13.5667	22.3672	16.059	17.6516	15.5367	17.3811	12.6224	18.1573	17.1273	20.5437	16.986	10.2759	18.8099	17.9537	19.17	16.1551	15.2261
72.5	1.15768	4.82203	0.976024	14.7471	13.5705	22.3894	16.0442	17.6626	15.5147	17.3657	12.6567	18.0856	17.1348	20.5214	16.9306	10.2528	18.7757	17.9199	19.1327	16.1551	15.1893
72.62	1.13852	4.82289	0.968601	14.7384	13.5467	22.2969	15.9991	17.6254	15.4736	17.3688	12.6247	18.0586	17.1116	20.4507	16.9041	10.1933	18.7449	17.8892	19.1062	16.1025	15.1368
72.7	1.14953	4.78966	0.975677	14.7117	13.5059	22.2627	15.9684	17.5388	15.4654	17.3595	12.6103	18.0754	17.1174	20.3691	16.8766	10.2569	18.7159	17.8608	19.0998	16.1198	15.0957
72.81	1.1424	4.76922	0.976198	14.6555	13.4719	22.2189	15.9584	17.5409	15.4297	17.3072	12.556	17.9905	17.0367	20.354	16.834	10.2086	18.7259	17.8553	19.0577	16.0358	15.0743
72.93	1.13485	4.78924	0.968773	14.6355	13.422	22.2266	15.8948	17.544	15.4251	17.3025	12.5201	17.9673	17.0884	20.3167	16.8628	10.1759	18.6608	17.8134	19.0163	16.0239	15.0182
73.01	1.13852	4.77689	0.979996	14.6405	13.4196	22.1818	15.8957	17.4784	15.4114	17.2609	12.5293	17.9716	17.0104	20.3317	16.8007	10.1971	18.6385	17.8064	18.9831	15.947	15.0265
73.11	1.1426	4.75473	0.987769	14.5715	13.4332	22.1226	15.8358	17.4815	15.3849	17.2409	12.482	17.9635	16.9647	20.3204	16.7705	10.1836	18.6456	17.7381	18.9753	15.9906	14.9814
73.22	1.1424	4.76155	0.987593	14.5312	13.3598	22.0927	15.8403	17.449	15.3565	17.1761	12.4683	17.8696	16.9617	20.3019	16.7749	10.1626	18.5474	17.6672	18.8787	15.8989	14.9604
73.34	1.1424	4.73088	0.987593	14.5538	13.3598	22.0704	15.7997	17.3939	15.3309	17.1492	12.4492	17.9036	16.9467	20.1792	16.7268	10.1472	18.574	17.6785	18.9085	15.9211	14.9309
73.42	1.13465	4.71938	0.964802	14.535	13.3411	22.0518	15.7554	17.3866	15.2907	17.1492	12.4073	17.8243	16.8756	20.1978	16.6678	10.1242	18.5056	17.6296	18.8041	15.8582	14.8758
73.53	1.14219	4.71087	0.983619	14.4872	13.2939	21.9848	15.7083	17.3431	15.2733	17.0806	12.4203	17.7947	16.8875	20.157	16.65	10.0994	18.4606	17.6265	18.8045	15.8035	14.8511
73.65	1.13852	4.71171	0.976198	14.4408	13.2664	21.907	15.6447	17.2984	15.2468	17.0914	12.3577	17.7978	16.8568	20.1272	16.6788	10.1089	18.4524	17.5732	18.7705	15.7434	14.8059
73.74	1.13485	4.70105	0.976372	14.4246	13.2575	21.8923	15.5995	17.2537	15.2056	17.0482	12.3446	17.7443	16.8486	20.075	16.6079	10.0992	18.4254	17.5688	18.7589	15.7721	14.7975
73.83	1.13098	4.71255	0.976372	14.417	13.2538	21.8663	15.5958	17.2317	15.2092	17.0289	12.3332	17.7405	16.7924	20.0415	16.5821	10.057	18.3722	17.5048	18.703	15.7314	14.735
73.94	1.13098	4.68187	0.972572	14.3756	13.2052	21.8255	15.5958	17.206	15.1763	16.9788	12.2912	17.7367	16.7886	20.0415	16.6005	10.0531	18.3684	17.5424	18.6731	15.7203	14.7277
74.04	1.13078	4.66571	0.979996	14.3316	13.1804	21.777	15.5487	17.1772	15.1955	16.9796	12.2433	17.7034	16.7182	20.0082	16.5717	10.0437	18.3195	17.4415	18.6922	15.6694	14.6699
74.14	1.12691	4.67721	0.979996	14.309	13.1542	21.7548	15.5192	17.1368	15.1297	16.9488	12.27	17.6882	16.6882	19.9784	16.5126	10.0398	18.293	17.4453	18.6176	15.6509	14.6552
74.23	1.14219	4.64954	0.972226	14.3102	13.1332	21.7138	15.4647	17.108	15.1014	16.8996	12.2182	17.6246	16.674	19.9265	16.4986	9.98818	18.2745	17.3782	18.5881	15.6296	14.6085
74.35	1.11916	4.63887	0.987593	14.2864	13.0832	21.6545	15.4712	17.0743	15.1004	16.8756	12.2127	17.6089	16.6358	19.8818	16.4646	9.97844	18.2284	17.355	18.5467	15.5694	14.6148
74.47	1.12263	4.63722	0.991039	14.2324	13.0673	21.6283	15.3882	17.0866	15.0804	16.8234	12.1741	17.5346	16.5886	19.8895	16.4403	9.96722	18.1536	17.3187	18.5513	15.5195	14.5471
74.55	1.12691	4.61587	0.979996	14.1847	13.0383	21.61	15.3826	17.0229	15.0492	16.8101	12.1479	17.522	16.5796	19.8483	16.4609	9.95159	18.1524	17.2534	18.4982	15.5102	14.4934
74.65	1.11936	4.60135	0.98397	14.1646	13.0407	21.5024	15.3041	16.9524	15.0518	16.8131	12.0967	17.5138	16.56	19.7998	16.3752	9.96104	18.1405	17.2264	18.4381	15.4759	14.507
[truncated: 197 more rows]

## Sheet: Fig2D
	UCK2 only	UCK2 + 5 mM ATP	UCK2 + 5 mM cytidine	UCK2 + 5 mM NHC	UCK2 + cytidine + ATP	UCK2 + NHC + ATP
[truncated: 2 more rows]

[truncated: 17 more sheets: Fig2E, Fig2F, Fig3, Fig5, Fig6, Fig7, FigS1A, FigS2A, FigS2B, FigS2C, FigS2D, FigS2E, FigS2F, FigS3, FigS5, FigS6, FigS7]
